# Supplementary material for: Bioinformatics-led discovery of ferroptosis-associated diagnostic biomarkers and molecule subtypes for tuberculosis patients
Source: Eur J Med Res. 2023 Oct 19;28:445. doi: 10.1186/s40001-023-01371-5 (PMC10585777; doi:10.1186/s40001-023-01371-5)
Supplement: Supplementary file 2 — Additional file 2: Table S1. Sequences of primers used quantitative real-time PCR (qRT-PCR). Table S2. Identification of DEGs in TB patients. Table S3. Ferroptosis-related genes. Table S4. Identification hub modules by WGCNA. [file 40001_2023_1371_MOESM2_ESM.xlsx]

## Sheet: Table S1
Table S1 Sequences of primers used quantitative real-time PCR (qRT-PCR).
Gene	Forward primer (5' to 3')	Reverse primer (5' to 3')
CHMP5	TGATGAGCTTCTGGCTGATG	TCTGTGGCAATCCAAATTCA
SAT1	GTTGCAGAAGTGCCGAAAGA	TGATCCTATGCCAAAGCCTCTA
ZFP36	GACTGAGCTATGTCGGACCTT	GAGTTCCGTCTTGTATTTGGGG
GAPDH	ACCACAGTCCATGCCATCAC	TCCACCACCCTGTTGCTGTA

## Sheet: Table S2
Table S2 Identification of DEGs in TB patients.
Tag	logFC	AveExpr	t	P.Value	adj.P.Val	B
TTC3	-2.40627	-2.68364	-9.50265	3.34427e-15	1.15618e-10	24.0342
VAMP5	5.38425	-0.850149	10.6018	2.05422e-14	3.55092e-10	20.3614
WDFY1	3.14512	-1.4658	9.0779	1.53123e-12	1.76459e-08	17.6155
LOC728031	-2.32032	-1.6125	-7.68234	2.74359e-11	2.37128e-07	15.3867
ATM	-1.81817	-2.90977	-7.65676	4.27254e-11	2.9542e-07	14.9607
SNORA61	-2.64632	-1.94548	-7.77656	7.82547e-11	4.50903e-07	14.2585
LOC440737	-1.81742	-1.63541	-7.37359	1.59681e-10	7.55513e-07	13.7082
RBM17	-1.95985	-2.1086	-7.48065	1.74827e-10	7.55513e-07	13.6281
LOC646766	-2.47179	-1.98839	-7.24599	3.58456e-10	1.14426e-06	12.9372
MTHFD2	3.724	-2.23483	7.6546	3.11984e-10	1.14426e-06	12.8219
ZNF529	-2.33218	-1.80336	-7.10634	6.14351e-10	1.61812e-06	12.4253
LOC647030	-2.43134	-1.53244	-7.06858	6.81869e-10	1.61812e-06	12.3311
NPAT	-2.16369	-1.27328	-7.0236	7.02064e-10	1.61812e-06	12.2785
HS.489254	3.65654	-1.19147	7.8237	3.95168e-10	1.14426e-06	12.0982
IRF1	3.57874	-2.11238	7.86201	3.97174e-10	1.14426e-06	12.0807
ELP2	-1.75202	-1.95433	-6.94277	1.47561e-09	3.18843e-06	11.5919
THOC1	-1.57376	-1.83809	-6.90881	1.70297e-09	3.28213e-06	11.4626
ITK	-2.02918	-1.57834	-6.90799	1.70885e-09	3.28213e-06	11.4452
FNBP4	-1.57026	-1.95776	-6.81623	2.1344e-09	3.45476e-06	11.2522
EP400	-1.86936	-1.91346	-6.80059	2.16582e-09	3.45476e-06	11.2331
PIK3IP1	-2.42149	-1.44104	-6.78526	2.19845e-09	3.45476e-06	11.2078
PSME1	2.63143	-2.06894	7.17959	2.06164e-09	3.45476e-06	11.0438
ZBTB20	-1.88732	-1.5782	-6.63514	2.9555e-09	4.16295e-06	10.9271
FLNB	-1.90884	-1.31432	-6.77641	3.33092e-09	4.26506e-06	10.8176
ADAP2	2.67895	-1.76376	7.21202	3.04275e-09	4.16295e-06	10.7734
ASPHD2	3.41979	-1.26214	7.1279	3.02852e-09	4.16295e-06	10.6158
MICB	3.90062	-2.03931	7.23517	3.13076e-09	4.16295e-06	10.5647
LOC731096	-1.6951	-1.89771	-6.62446	4.6068e-09	5.49194e-06	10.5207
LOC100129553	-2.20192	-2.15314	-6.58669	5.67726e-09	6.54248e-06	10.3221
IFI30	3.08147	-1.42943	7.18872	3.68875e-09	4.55455e-06	10.3186
RARRES3	2.17829	-1.87419	6.8513	5.98661e-09	6.67642e-06	10.2773
C12ORF29	-2.04289	-1.66516	-6.57709	6.85878e-09	7.41005e-06	10.133
HSF2	-2.4137	-1.88688	-6.58059	7.11728e-09	7.45632e-06	10.1052
LOC127295	-1.67263	-1.82179	-6.50913	8.67413e-09	8.82006e-06	9.91464
MEF2D	-2.42515	-2.27648	-6.62923	9.86863e-09	9.73202e-06	9.75865
GRPEL2	-2.11358	-1.9612	-6.4905	1.03458e-08	9.73202e-06	9.75148
HS.348844	-2.38735	-1.26907	-6.48889	1.04155e-08	9.73202e-06	9.72572
CCDC76	-1.671	-1.64924	-6.44071	1.10273e-08	9.90319e-06	9.68904
LOC727865	-2.20258	-1.83678	-6.33437	1.11716e-08	9.90319e-06	9.65737
RNY1	-2.03424	-1.07214	-6.34702	1.27348e-08	1.07382e-05	9.54396
CARD16	2.96193	-1.41836	6.72526	1.22601e-08	1.05964e-05	9.50881
LOC387867	-2.14633	-1.97422	-6.35137	1.35382e-08	1.11438e-05	9.48843
ZNF248	-1.88429	-1.49949	-6.38478	1.45937e-08	1.17333e-05	9.42551
MTX3	-1.6655	-1.3457	-6.35895	1.55424e-08	1.22121e-05	9.361
SAMD9	2.23964	-1.87212	6.58058	1.67606e-08	1.28766e-05	9.30483
DOCK9	-2.48577	-0.961483	-6.40092	1.83328e-08	1.34852e-05	9.19032
NKRF	-1.70439	-1.75997	-6.32494	2.15038e-08	1.5172e-05	9.05791
RPL4	-1.8363	-1.95845	-6.30809	2.30419e-08	1.59321e-05	8.99273
KIAA0355	-1.84174	-1.57428	-6.23942	2.35969e-08	1.59959e-05	8.95913
EEF1B2	-2.12036	-2.04893	-6.26968	2.46297e-08	1.63721e-05	8.93191
LARP1	1.86283	-3.25296	6.18884	2.5099e-08	1.63721e-05	8.88904
C2ORF44	-2.10509	-2.06226	-6.3246	2.62682e-08	1.65175e-05	8.87122
LOC651436	-1.65871	-1.85932	-6.17827	2.72329e-08	1.65175e-05	8.82279
GCH1	3.58245	-1.26881	6.83687	1.73848e-08	1.30658e-05	8.81728
KLF12	-1.93815	-0.651456	-6.24232	2.64084e-08	1.65175e-05	8.81564
PLEKHG4	-1.99453	-1.19542	-6.20744	3.052e-08	1.8192e-05	8.72668
DRAM1	2.78671	-1.70993	6.51193	3.15612e-08	1.84938e-05	8.66315
TMEM194A	-1.71671	-1.77297	-6.1315	3.32192e-08	1.91409e-05	8.63346
C11ORF82	1.9041	-1.11986	6.29767	3.62819e-08	2.00233e-05	8.5932
HS.202577	-1.37706	-1.29723	-6.06843	3.56226e-08	2.00233e-05	8.55012
LOC731365	-1.7046	-2.19659	-6.12289	3.70672e-08	2.00233e-05	8.53426
LOC644464	-1.75037	-2.06589	-6.07733	3.65244e-08	2.00233e-05	8.53371
SLC25A28	1.52959	-2.52285	6.24914	3.93848e-08	2.06305e-05	8.51272
C5	2.54729	-1.65349	6.45686	3.8565e-08	2.05118e-05	8.47848
BRSK1	2.54481	-1.46793	6.37591	4.16872e-08	2.15106e-05	8.45453
SRBD1	3.7119	-1.61439	6.70696	2.71442e-08	1.65175e-05	8.43207
STAT1	3.63148	-1.48245	6.70053	1.89334e-08	1.36368e-05	8.34453
ZFYVE26	1.45399	-2.01939	6.12504	4.6632e-08	2.33647e-05	8.32999
SCARB2	2.28622	-2.23915	6.33253	5.63529e-08	2.70588e-05	8.17502
ZNF439	-1.74613	-1.33368	-6.09187	5.57034e-08	2.70588e-05	8.15673
LOC387930	-1.8562	-2.26051	-6.04321	5.57251e-08	2.70588e-05	8.15226
TRIB2	-1.96362	-1.39428	-6.01781	5.76046e-08	2.72809e-05	8.11416
C11ORF67	3.29883	-2.26517	6.73132	4.33245e-08	2.20267e-05	8.10324
CCDC99	-1.71554	-1.11701	-6.14618	6.22163e-08	2.90596e-05	8.06067
HS.135282	-2.26224	-1.55249	-6.04135	6.30415e-08	2.90596e-05	8.04224
LOC388564	-2.25474	-1.63584	-6.04934	6.90573e-08	3.14138e-05	7.94567
RPL27	-2.18268	-2.54416	-6.02249	8.03094e-08	3.5145e-05	7.82302
CBR4	-1.36703	-1.69273	-5.95882	7.90592e-08	3.50415e-05	7.82028
TRIM5	2.89069	-1.39907	6.32636	7.21073e-08	3.23752e-05	7.81626
RAB8A	1.74822	-2.11029	6.16179	8.68601e-08	3.6621e-05	7.77148
LOC100133931	-1.76922	-2.50942	-6.02544	8.66887e-08	3.6621e-05	7.75203
PPP1R2	-1.567	-1.80477	-5.92809	8.66875e-08	3.6621e-05	7.73096
RPL13A	-1.83492	-2.04725	-5.92061	8.94161e-08	3.68011e-05	7.70195
C9ORF123	-1.90615	-1.2318	-5.86917	9.43512e-08	3.83754e-05	7.63972
CASK	-1.64814	-1.61735	-5.96754	1.00092e-07	3.88807e-05	7.61491
TIFA	2.70889	-1.1456	6.24562	9.61791e-08	3.8664e-05	7.59037
GRN	2.39444	-1.45908	6.17838	9.90714e-08	3.88807e-05	7.58918
LYRM1	2.26664	-1.97856	6.13639	1.01588e-07	3.90233e-05	7.58336
KIAA0114	-2.10315	-1.51075	-5.9218	1.06702e-07	4.0276e-05	7.54684
LOC391126	-1.52423	-2.28306	-5.92665	1.0877e-07	4.04342e-05	7.53083
RILPL2	3.19362	-2.44249	6.50705	1.00006e-07	3.88807e-05	7.53055
IFITM1	2.87067	-1.55032	6.12194	1.07179e-07	4.0276e-05	7.4599
SPTLC2	2.12304	-2.03238	6.13458	1.24298e-07	4.41024e-05	7.44647
DKFZP761P0423	-2.01089	-1.2793	-5.82219	1.22129e-07	4.41024e-05	7.40046
LOC643863	-2.03188	-2.46465	-5.92057	1.37162e-07	4.69503e-05	7.31977
LDHB	-1.92661	-1.47255	-5.84294	1.36595e-07	4.69503e-05	7.30636
EFR3A	1.43838	-2.29972	6.04139	1.53491e-07	4.96307e-05	7.25057
RHOT1	2.19399	-2.30852	5.9087	1.50204e-07	4.96307e-05	7.24283
ZNF200	2.39236	-2.72884	5.90353	1.53267e-07	4.96307e-05	7.22404
LEF1	-1.41852	-1.13313	-5.75985	1.49376e-07	4.96307e-05	7.20293
SNHG6	-1.42071	-1.94361	-5.85793	1.55042e-07	4.96307e-05	7.20144
RPL35	-2.6426	-2.41831	-5.82275	1.53628e-07	4.96307e-05	7.19962
TCN2	2.74523	-0.726874	6.11382	1.53836e-07	4.96307e-05	7.16204
RPL9	-1.73126	-1.89574	-5.79736	1.64443e-07	5.21569e-05	7.13203
EPHX2	-2.24002	-1.15093	-5.74019	1.66882e-07	5.24494e-05	7.10026
KIAA1598	2.02987	-1.69196	5.96678	1.7981e-07	5.55036e-05	7.09747
RNASEL	1.85314	-1.81761	5.95841	1.85494e-07	5.67514e-05	7.0568
TMEM194	-1.6561	-1.22388	-5.76952	1.7805e-07	5.54554e-05	7.05479
RHBDF2	3.57748	-1.69371	6.2198	1.2289e-07	4.41024e-05	6.99352
C1GALT1C1	2.43324	-3.18752	5.88007	2.02172e-07	6.07781e-05	6.97462
C1QC	3.55995	-0.37757	6.3723	1.25015e-07	4.41024e-05	6.94287
ECGF1	2.98511	-1.34699	6.25024	1.30193e-07	4.54651e-05	6.93423
FGL2	2.36671	-2.11063	6.08851	1.94517e-07	5.89897e-05	6.91614
TBC1D4	-1.89527	-0.953305	-5.74767	2.08137e-07	6.20321e-05	6.89447
LOC728553	-1.45647	-2.30461	-5.72076	2.10302e-07	6.21417e-05	6.88895
OGFR	2.52104	-2.36567	6.17949	2.14849e-07	6.29471e-05	6.87659
HS.447508	-1.84206	-1.11789	-5.74472	2.25903e-07	6.56295e-05	6.83761
LOC653658	-2.23228	-1.74044	-5.76517	2.32904e-07	6.70996e-05	6.81979
CYBB	2.5376	-1.59886	5.88888	2.40198e-07	6.81885e-05	6.81071
C7ORF36	-1.95895	-1.75593	-5.77569	2.4199e-07	6.81885e-05	6.78909
HS.534427	-1.98794	-1.51384	-5.76477	2.42601e-07	6.81885e-05	6.77932
TNS3	2.12464	-1.80571	5.79023	2.48743e-07	6.93511e-05	6.76928
TIMM10	5.21932	-0.185289	6.28995	1.23974e-07	4.41024e-05	6.75415
BAG3	-1.88599	-1.84608	-5.70595	2.73266e-07	7.49789e-05	6.66339
MRPL44	2.68586	-3.19227	5.79207	2.8258e-07	7.63232e-05	6.65549
TAP1	4.09428	-1.41057	6.41538	8.90051e-08	3.68011e-05	6.63829
HS.473191	-1.54413	-1.25096	-5.5754	2.60187e-07	7.19615e-05	6.62685
ZNF30	-2.13285	-1.16783	-5.70389	2.85691e-07	7.65651e-05	6.61357
LOC642357	-2.37941	-1.81928	-5.73917	2.79059e-07	7.59657e-05	6.60498
LOC644511	-1.95242	-1.90955	-5.62417	2.93786e-07	7.81291e-05	6.56987
CCDC66	-1.47468	-1.5509	-5.61239	3.08288e-07	8.13599e-05	6.52831
GAS6	2.29022	-2.41211	5.78778	3.32061e-07	8.58326e-05	6.50608
VCPIP1	1.69307	-2.07531	5.75935	3.35167e-07	8.58326e-05	6.50024
LOC648249	-1.60128	-2.82094	-5.54322	3.18602e-07	8.34449e-05	6.45767
HS.536748	-2.24591	-1.84568	-5.64654	3.45865e-07	8.72533e-05	6.44189
C17ORF45	-1.76737	-1.45128	-5.55424	3.34238e-07	8.58326e-05	6.42893
LOC728888	-1.47833	-1.96975	-5.59455	3.41229e-07	8.67424e-05	6.42857
GBP3	2.35732	-0.912224	5.82993	3.73513e-07	9.09373e-05	6.3942
ITPKB	-1.59645	-1.79773	-5.53855	3.48286e-07	8.72533e-05	6.38411
LOC643358	-1.92905	-2.14384	-5.58702	3.73202e-07	9.09373e-05	6.35537
PAQR8	-2.29615	-1.62698	-5.53721	3.58771e-07	8.88583e-05	6.35265
RNF114	1.70791	-2.66013	5.74046	3.96028e-07	9.57445e-05	6.35003
HS.555252	-1.66436	-0.920525	-5.50399	3.59834e-07	8.88583e-05	6.32976
LOC729101	-1.37784	-1.44307	-5.50824	4.04594e-07	9.71363e-05	6.2278
CHMP2B	1.53287	-2.27982	5.77204	4.59965e-07	0.000106934	6.22369
LOC441246	-1.87026	-1.96949	-5.59553	4.37881e-07	0.000104403	6.22231
IL7R	-2.0652	-1.47541	-5.53989	4.51183e-07	0.000106838	6.17898
ICOS	-1.72443	-1.652	-5.55745	4.6087e-07	0.000106934	6.1666
ADD3	-1.62402	-2.88906	-5.54466	4.55979e-07	0.000106934	6.16281
PLEKHA1	-1.81771	-1.67683	-5.52278	4.69614e-07	0.000108237	6.13916
GNS	1.94736	-2.13242	5.66876	4.93297e-07	0.000112942	6.13654
FCN1	2.69948	-2.77894	5.94693	5.05386e-07	0.000114949	6.09727
TADA1L	-1.77261	-1.85883	-5.54	5.63319e-07	0.00012484	5.98646
RPS18	-1.83563	-1.70923	-5.43837	5.40143e-07	0.0001217	5.97692
LOC728126	-2.38921	-2.21154	-5.44312	5.42107e-07	0.0001217	5.96615
EPB41L3	2.37982	-1.18052	5.7513	5.56859e-07	0.000124205	5.92914
TOP2B	-1.57583	-1.9743	-5.4975	6.03019e-07	0.000132787	5.91333
AZI2	1.53752	-2.15627	5.60693	6.49992e-07	0.000142225	5.88367
WDR19	-1.385	-1.88481	-5.49691	6.66238e-07	0.000144863	5.83037
HS.560343	-1.7941	-1.35311	-5.46098	6.75494e-07	0.000145957	5.80675
NPAL3	-1.68639	-1.83517	-5.44258	7.05375e-07	0.000151006	5.75964
RAPGEF6	-1.55682	-1.60584	-5.39487	7.09194e-07	0.000151006	5.7295
CNIH4	2.10931	-1.71888	5.57285	7.71789e-07	0.000162697	5.72336
SP140	2.90082	-1.68512	5.68173	7.11961e-07	0.000151006	5.70789
ERLIN1	2.08027	-1.61522	5.57583	8.00137e-07	0.000163455	5.69564
ELF4	1.54393	-2.22179	5.55975	8.09808e-07	0.000163455	5.67321
RTTN	-2.08552	-1.62631	-5.4481	8.05284e-07	0.000163455	5.65291
CBARA1	2.35415	-2.25283	5.64978	8.4448e-07	0.000168759	5.651
LACTB	2.65714	-1.98369	5.69607	8.13207e-07	0.000163455	5.64472
LOC644039	-1.68412	-2.24895	-5.4094	8.0437e-07	0.000163455	5.6357
ANKFY1	1.58865	-1.96428	5.4307	8.08633e-07	0.000163455	5.62455
FAM84B	-1.87263	-1.21707	-5.42587	8.50172e-07	0.00016892	5.59968
MOV10	2.83555	-1.04497	5.64905	7.98911e-07	0.000163455	5.55888
MARCO	2.29455	-0.785657	5.65742	9.28818e-07	0.000183492	5.53998
TRAFD1	3.55571	-1.45247	5.73778	8.06116e-07	0.000163455	5.47731
LOC652615	-2.1093	-1.56275	-5.41315	1.01884e-06	0.000197883	5.4398
LOC285053	-1.78535	-2.3151	-5.363	9.9362e-07	0.000194076	5.43927
LOC646294	-1.73099	-2.32239	-5.30582	9.71649e-07	0.000190863	5.41862
TMEM149	2.0982	-1.9113	5.4683	1.08408e-06	0.000209378	5.40334
RPL22	-1.69386	-2.0927	-5.35712	1.11024e-06	0.000213241	5.34896
LOC728658	-1.37779	-2.32891	-5.28683	1.12282e-06	0.000214466	5.29747
RPS5	-2.15621	-1.82308	-5.29219	1.18143e-06	0.000224419	5.25814
TNFAIP2	2.0849	-1.79271	5.49635	1.2975e-06	0.000242471	5.24321
RPS13	-1.41032	-2.33148	-5.28658	1.20797e-06	0.000228208	5.22797
KIAA0748	-3.20881	-1.3806	-5.31248	1.28151e-06	0.000240785	5.20999
ITFG1	1.54303	-3.55956	5.33367	1.33446e-06	0.000247893	5.17825
DYRK2	-2.06289	-1.76279	-5.3161	1.34086e-06	0.000247893	5.17186
DNAJC13	1.32547	-2.08961	5.39156	1.38009e-06	0.000252376	5.17038
BTN3A3	1.81528	-1.78317	5.44358	1.41876e-06	0.000253922	5.16213
FAM111A	1.87228	-2.06325	5.41714	1.42488e-06	0.000253922	5.15221
LOC390354	-1.83706	-2.01501	-5.31586	1.38397e-06	0.000252376	5.14448
LOC643531	-1.48571	-2.06999	-5.27312	1.41253e-06	0.000253922	5.10474
LOC100134273	-1.47972	-1.28562	-5.2517	1.387e-06	0.000252376	5.09701
C9ORF91	2.99229	-1.77951	5.41701	1.49041e-06	0.00026289	5.0938
EIF4G3	1.82156	-1.76274	5.35268	1.53247e-06	0.000266234	5.07281
ZNF559	-1.69036	-1.74194	-5.26742	1.52594e-06	0.000266234	5.0496
GALM	2.43637	-1.52748	5.42263	1.60324e-06	0.000274393	5.04486
SLC7A6	-1.52531	-1.35573	-5.19005	1.4325e-06	0.000253971	5.03943
C2ORF89	-1.78263	-1.053	-5.21097	1.52058e-06	0.000266234	5.02951
LOC645296	-2.32958	-2.69086	-5.25083	1.58277e-06	0.000272236	5.00618
RIPK3	1.86081	-2.34729	5.39661	1.67824e-06	0.000284412	5.00349
POLB	2.30945	-1.67565	5.431	1.55626e-06	0.000269016	4.96362
LOC653496	2.22581	-1.77277	5.5273	1.74786e-06	0.000293336	4.93057
LOC440991	-1.8404	-1.46656	-5.22898	1.77016e-06	0.000295643	4.91178
MSRB2	3.15543	-1.37089	5.57496	1.39655e-06	0.000252783	4.90005
C12ORF57	-1.83832	-1.23277	-5.17643	1.74468e-06	0.000293336	4.89683
IFI44	2.83867	-0.498504	5.47212	1.65745e-06	0.000282273	4.84924
GPR84	2.28927	-1.01697	5.35797	2.01652e-06	0.000331977	4.82742
RNASEK	1.78847	-2.50619	5.29523	2.12581e-06	0.000341829	4.7751
CYFIP2	-1.80891	-2.31725	-5.25028	2.0856e-06	0.000338236	4.77503
RPL24	-1.53337	-2.49061	-5.16754	1.97857e-06	0.000327288	4.77397
OGT	-1.46471	-2.25425	-5.19981	2.09367e-06	0.000338236	4.75695
TBC1D2	1.84248	-1.87992	5.30718	2.21113e-06	0.000351216	4.74648
ZCCHC6	1.74703	-1.76173	5.30546	2.22481e-06	0.000351216	4.74008
RPS8	-1.63262	-2.03625	-5.24725	2.18309e-06	0.000349416	4.73785
LOC649076	-1.55963	-2.00491	-5.13622	2.04645e-06	0.000333726	4.73422
LOC389141	-1.33624	-2.77313	-5.08528	1.91872e-06	0.000318914	4.72258
PANK2	2.27879	-3.07594	5.316	2.33939e-06	0.000364312	4.69973
TOMM7	-1.35623	-2.13856	-5.17721	2.21982e-06	0.000351216	4.68549
DNAJC24	-1.88924	-1.62683	-5.22872	2.33794e-06	0.000364312	4.66664
LYRM7	-1.66273	-1.65692	-5.10884	2.28058e-06	0.000358382	4.63201
ST6GAL1	-1.65336	-1.90186	-5.19106	2.43752e-06	0.000377892	4.62759
GPA33	-2.02146	-1.68071	-5.17283	2.45722e-06	0.000379246	4.60812
WDR59	-1.41727	-2.08472	-5.13384	2.48726e-06	0.000382177	4.57771
NR1H3	1.89069	-1.61003	5.22709	2.61928e-06	0.000397165	4.57245
PIWIL4	2.21832	-1.86012	5.18641	2.55975e-06	0.000391574	4.5684
MRPL48	-1.68596	-1.76964	-5.12243	2.666e-06	0.000402484	4.51233
LOC389223	-1.76293	-2.39113	-5.1019	2.61628e-06	0.000397165	4.5065
MIS12	-1.78317	-2.1533	-5.12426	2.71753e-06	0.000406712	4.49471
UNC84A	-1.67038	-1.85838	-5.1211	2.75049e-06	0.000409871	4.49259
PRAGMIN	-1.70439	-1.39991	-5.06139	2.69535e-06	0.000405146	4.47163
LOC728492	-2.42724	-2.3632	-5.19261	2.96871e-06	0.000427642	4.46121
ZNF512	-1.48922	-1.90241	-5.08457	2.79816e-06	0.000415185	4.4538
HS.534439	-1.96992	-1.556	-5.14778	2.95542e-06	0.000427509	4.45148
TTC37	-1.66889	-2.07453	-5.12047	2.91038e-06	0.000426347	4.44588
ETS1	-1.57361	-1.73779	-5.08779	2.89684e-06	0.000426169	4.44498
FAM171A1	-1.47371	-1.27467	-5.08172	2.8957e-06	0.000426169	4.43606
RPS3	-1.92638	-2.12667	-5.08405	2.93878e-06	0.000426889	4.42842
TBC1D2B	1.7828	-2.38183	5.18866	3.12521e-06	0.000444629	4.41382
MGC15763	-1.52093	-1.15478	-5.05516	2.93693e-06	0.000426889	4.40796
HS.443123	-1.88013	-1.6343	-5.09457	3.0428e-06	0.000436497	4.40396
ZZZ3	-1.36654	-1.83711	-5.06246	3.11903e-06	0.000444629	4.36244
S1PR1	-1.77087	-1.44393	-5.09875	3.24796e-06	0.000454609	4.35552
VRK1	-1.55512	-1.73335	-5.05988	3.22489e-06	0.000454609	4.32641
ZNF256	-1.53201	-1.31598	-5.04654	3.24195e-06	0.000454609	4.31913
RRP1B	-1.45491	-1.41348	-5.03572	3.23604e-06	0.000454609	4.31503
NELL2	-1.53394	-0.684583	-5.04399	3.42772e-06	0.000474892	4.2932
FLJ11795	-1.63181	-1.14871	-5.0425	3.36834e-06	0.000469557	4.29017
SLITRK4	1.79549	-1.4127	5.10985	3.50895e-06	0.000481395	4.28536
PRKRA	-2.1526	-2.42819	-5.07943	3.49232e-06	0.000481021	4.28092
FAM125A	1.53061	-2.26782	5.14085	3.58088e-06	0.000485483	4.27959
DENND1A	2.21113	-1.56007	5.2227	3.55314e-06	0.000484619	4.25931
CD2BP2	1.50251	-2.61645	5.22603	3.86066e-06	0.00051335	4.24872
MLL	-1.74803	-1.74187	-5.01508	3.43408e-06	0.000474892	4.24732
NUP88	-1.65374	-2.26471	-5.04663	3.56049e-06	0.000484619	4.23325
ZSCAN16	1.28721	-2.28012	5.12073	3.85101e-06	0.00051335	4.20883
TRIM32	-2.08226	-1.50118	-5.02741	3.73945e-06	0.000505001	4.19405
CXORF57	-1.77687	-1.09083	-5.01562	3.82122e-06	0.00051335	4.19144
DCUN1D3	1.68101	-2.43005	5.1374	4.05194e-06	0.000526934	4.17679
TMEM60	1.81232	-2.45043	5.11544	4.06732e-06	0.000526934	4.16566
HS.546375	-1.68147	-1.4886	-5.05045	4.00201e-06	0.000524081	4.16368
TMEM144	1.822	-1.01251	5.11266	4.10807e-06	0.000526934	4.15894
IGF2BP3	2.22736	-1.06934	5.16446	3.9904e-06	0.000524081	4.15201
LOC100128936	-1.86978	-1.68081	-5.02444	3.97046e-06	0.000523919	4.15137
TRIM21	1.9004	-1.63285	5.15966	4.23312e-06	0.000538043	4.14073
PSMA4	2.20375	-2.54963	5.09725	4.19173e-06	0.000534748	4.14022
NLRC3	-1.38968	-1.40216	-4.9752	3.8557e-06	0.00051335	4.13687
LOC100132742	-1.66583	-2.26495	-4.99845	4.0804e-06	0.000526934	4.12104
LOC728481	-1.77375	-2.26105	-5.00853	4.11524e-06	0.000526934	4.11102
FTSJD2	2.25215	-2.26654	5.11463	4.39315e-06	0.000552001	4.1053
HIST2H2AC	2.50813	-1.41181	5.10221	4.42278e-06	0.000552001	4.0946
TLE4	1.33697	-2.07074	5.0218	4.11262e-06	0.000526934	4.09237
TMEM167B	1.40321	-2.02564	5.08892	4.47342e-06	0.000556313	4.07644
LCMT2	-1.43337	-1.756	-5.01932	4.37361e-06	0.000551842	4.07006
SNORD13	-1.45604	-0.556176	-4.92687	3.93584e-06	0.00052134	4.06438
FBXL5	2.28915	-2.52048	5.03123	4.42096e-06	0.000552001	4.05335
C6ORF136	-1.70616	-2.22643	-5.00798	4.56266e-06	0.000565378	4.03042
BATF	1.87527	-1.98822	5.10961	4.83667e-06	0.000587913	4.0235
PFN2	-1.70304	-2.41292	-4.93875	4.2845e-06	0.000542577	4.00859
RMI1	1.99461	-3.10755	5.02212	4.70508e-06	0.000578875	3.99563
ISG20	2.23928	-2.05516	5.14771	5.04447e-06	0.000606285	3.98736
TLR7	3.01486	-1.70377	5.11996	5.07205e-06	0.000606285	3.98216
RPL39	-1.45348	-2.4145	-4.9598	4.62577e-06	0.000571151	3.97935
LOC100129697	1.47099	-1.57856	5.035	4.91495e-06	0.000594125	3.97924
LOC441775	-1.49779	-2.17136	-4.98503	4.84347e-06	0.000587913	3.9779
PVRIG	-2.15016	-1.7724	-5.00075	5.0903e-06	0.000606285	3.94659
PHF11	1.52013	-2.20837	4.96875	4.78468e-06	0.000586581	3.94387
PHTF1	2.11582	-1.90109	5.01657	5.09536e-06	0.000606285	3.94165
SLC27A3	2.21593	-2.45366	5.09434	5.31392e-06	0.000624874	3.93928
ALPK1	1.97393	-1.64007	5.00511	5.31279e-06	0.000624874	3.90251
RASSF7	-1.78475	-2.24316	-4.96516	5.21702e-06	0.000617681	3.90168
LOC727984	-1.70548	-2.45746	-4.9118	4.84656e-06	0.000587913	3.89948
TRIM25	1.81312	-1.46167	5.03171	5.48989e-06	0.000641204	3.89233
C12ORF4	1.39156	-2.21496	5.00349	5.34437e-06	0.000626324	3.88671
ASPRV1	2.24015	-1.28258	5.05627	5.60802e-06	0.000650605	3.88335
RPS29	-1.25272	-2.50877	-4.91291	5.10323e-06	0.000606285	3.86926
GNA15	2.07342	-2.00393	5.12653	6.27123e-06	0.000706219	3.80149
KIF22	-1.65139	-2.20792	-4.92231	5.83485e-06	0.000673486	3.79062
CD36	2.72106	-2.64955	4.97807	6.04177e-06	0.000693941	3.78841
CCRL2	2.25856	-0.940602	5.05082	6.18051e-06	0.000701321	3.77578
LOC730754	-1.56019	-1.92687	-4.86621	5.59154e-06	0.000650605	3.76769
RRN3	-1.64337	-2.12324	-4.94458	6.08825e-06	0.000694663	3.75752
MAFB	2.08028	-1.58949	5.10167	6.48302e-06	0.000721458	3.7546
PEBP1	-3.03363	-1.9515	-4.90151	6.30809e-06	0.000708063	3.7258
HOOK1	-1.53669	-0.650146	-4.8629	6.18717e-06	0.000701321	3.71869
LOC100129237	-1.86173	-2.57163	-4.83485	5.8442e-06	0.000673486	3.70655
CDR2	-1.54283	-1.71621	-4.88789	6.49003e-06	0.000721458	3.69233
RPL15	-1.65825	-2.34255	-4.8866	6.52164e-06	0.000722648	3.6746
IL27RA	-1.90853	-2.20821	-4.9164	6.75299e-06	0.000743518	3.67341
SP4	-1.71143	-1.9642	-4.87342	6.7045e-06	0.000740537	3.65913
ZDHHC12	1.50537	-1.79016	4.96955	7.08611e-06	0.000769371	3.65502
MYOF	3.79735	-1.25492	5.02611	6.47529e-06	0.000721458	3.6484
LOC389101	-1.70738	-3.61485	-4.81728	6.08576e-06	0.000694663	3.64228
AXIN2	-1.58027	-1.02453	-4.87019	6.93594e-06	0.000758827	3.63859
HS.22689	-1.20966	-0.967785	-4.8211	6.26161e-06	0.000706219	3.63384
BST2	2.803	-1.74267	5.00807	7.16706e-06	0.000774312	3.62521
CD300A	2.08148	-2.01483	4.99488	7.5016e-06	0.000795537	3.61542
HS.576825	-1.67008	-0.996767	-4.84837	7.06815e-06	0.000769371	3.59929
LOC729732	2.35764	-1.5832	4.92019	7.4468e-06	0.000795489	3.57864
FKBP15	1.80922	-2.10022	5.03695	8.05039e-06	0.000833288	3.56917
PURA	-1.62871	-1.6494	-4.85308	7.56058e-06	0.000798313	3.54801
LOC728484	-1.86294	-1.58268	-4.83275	7.35125e-06	0.000791736	3.52744
EEF1AL7	-1.64721	-2.1548	-4.82905	7.45512e-06	0.000795489	3.52654
LOC647099	-1.53095	-2.5529	-4.83667	7.69828e-06	0.000808951	3.52508
VPS13A	-1.78683	-2.97261	-4.81318	7.48615e-06	0.000795537	3.52345
PLEKHB1	-1.44719	-1.35971	-4.82763	7.80096e-06	0.000817257	3.49988
PRR11	2.22779	-0.849665	5.05026	8.07897e-06	0.000833749	3.49983
MOBK1B	1.95146	-1.84631	4.95696	8.5515e-06	0.000866987	3.49922
LRRC14	-1.54878	-1.69334	-4.84597	8.12623e-06	0.000836131	3.49898
NT5C3	1.87339	-2.0709	4.86473	7.95789e-06	0.000828676	3.49595
KLHDC5	-1.3177	-2.03626	-4.8149	7.57395e-06	0.000798313	3.49591
DYNLT1	2.06167	-1.68149	4.94268	8.65531e-06	0.000867864	3.47643
ZNF275	-1.54418	-2.66456	-4.77407	7.42067e-06	0.000795489	3.47034
C11ORF1	-2.15032	-2.82838	-4.79281	7.95068e-06	0.000828676	3.46987
CENPL	-2.42952	-1.72642	-4.88815	8.6058e-06	0.000867864	3.4644
LOC643433	-1.5507	-2.12979	-4.81622	8.31229e-06	0.000847706	3.45324
LOC729686	-1.62563	-2.12741	-4.80382	8.04858e-06	0.000833288	3.45114
LOC652071	-1.71676	-2.39078	-4.82988	8.42948e-06	0.00085713	3.44933
SLC25A23	-1.89881	-1.80261	-4.84169	8.66057e-06	0.000867864	3.43785
ZNF671	-1.24236	-1.80959	-4.79639	8.27889e-06	0.000846799	3.43476
MTCP1	-1.5276	-1.97219	-4.83568	8.64245e-06	0.000867864	3.43248
ATF7IP2	-1.27295	-1.42398	-4.78689	8.27661e-06	0.000846799	3.41842
GSPT2	-1.67575	-1.90139	-4.81233	8.80031e-06	0.000874265	3.40591
FOXO1	-1.74211	-1.74443	-4.79747	8.73771e-06	0.000873064	3.4036
RPL5	-1.6052	-2.0921	-4.78319	8.86814e-06	0.00087848	3.3896
AP4B1	-1.43049	-2.1455	-4.80657	8.80015e-06	0.000874265	3.38885
TRIM56	1.57859	-1.99617	4.85967	9.52847e-06	0.000933196	3.36659
HS.497591	-1.95654	-1.50521	-4.7885	9.41339e-06	0.000924545	3.34481
HK3	1.92925	-1.63192	4.88211	9.96909e-06	0.000960997	3.34468
HTATIP2	1.76425	-2.02922	4.88963	1.00446e-05	0.000961598	3.34149
C5ORF53	-1.668	-1.79771	-4.76323	9.21861e-06	0.000907994	3.33086
MICALL1	1.85551	-1.76263	4.89365	1.0258e-05	0.00096651	3.31892
FAM26F	2.04021	-1.12479	4.88948	1.0407e-05	0.000969787	3.31399
LOC100131387	-1.64058	-1.98944	-4.74873	9.10284e-06	0.000899152	3.30434
MANBAL	2.17268	-3.3196	4.82874	1.03439e-05	0.00096651	3.27997
ASF1A	-1.22404	-1.80415	-4.75984	9.86918e-06	0.000955735	3.27598
LOC791120	-1.75432	-1.53891	-4.73199	9.70579e-06	0.000945208	3.26523
LOC646688	-1.70999	-1.80475	-4.73748	9.98884e-06	0.000960997	3.26465
NPM3	-1.55983	-1.5642	-4.75348	1.01076e-05	0.000961598	3.26444
UCKL1	-2.21309	-2.2417	-4.77468	1.03407e-05	0.00096651	3.25818
LOC388654	-1.73952	-1.91618	-4.72655	9.60551e-06	0.000938084	3.25767
KAT2A	-1.4037	-1.7887	-4.72586	9.78078e-06	0.000949834	3.24926
AGPAT2	1.73933	-2.55883	4.85482	1.0967e-05	0.00100663	3.24795
LOC388076	-1.71888	-1.34171	-4.75712	1.01647e-05	0.000962778	3.24652
EDG1	-1.40155	-1.38497	-4.76835	1.0585e-05	0.000983718	3.24594
NPC2	2.52398	-2.07634	4.93843	1.02626e-05	0.00096651	3.24523
C5ORF39	-1.60817	-1.85308	-4.79601	1.07507e-05	0.000996447	3.2427
USP9Y	-1.61591	-0.0829622	-4.83659	1.09771e-05	0.00100663	3.24005
RFX7	-1.24164	-1.90959	-4.7486	1.01033e-05	0.000961598	3.23159
CCDC14	-1.45507	-1.64086	-4.72042	1.03091e-05	0.00096651	3.21741
CAMK4	-1.8954	-2.30865	-4.75624	1.10686e-05	0.00100967	3.19457
LOC100134393	-1.63454	-1.68816	-4.7609	1.08801e-05	0.00100306	3.19288
GLMN	-1.90761	-3.45362	-4.71287	1.01244e-05	0.000961598	3.19267
KIAA1147	-2.08598	-2.18855	-4.75622	1.13132e-05	0.0010212	3.19133
FAS	2.43383	-1.77181	4.89571	1.13911e-05	0.00102555	3.18879
MR1	2.30213	-1.91567	4.966	1.17582e-05	0.00104232	3.16845
ZNF594	-1.40937	-1.59857	-4.72737	1.11467e-05	0.00101346	3.16725
GADD45B	2.46045	-1.63017	4.91146	1.17158e-05	0.00104232	3.16651
LOC149448	-1.46568	-1.95471	-4.72463	1.10563e-05	0.00100967	3.1663
GRIPAP1	1.64803	-2.57616	4.76512	1.11981e-05	0.00101346	3.1589
FLJ35801	-1.8916	-1.78496	-4.80184	1.20481e-05	0.00105987	3.15753
GDAP2	1.30697	-1.88014	4.82614	1.21216e-05	0.00106362	3.1528
SFT2D1	1.55607	-2.16195	4.87789	1.25861e-05	0.00109055	3.15253
ERICH1	2.13253	-2.00798	4.87412	1.27468e-05	0.00109585	3.13801
SAP30	2.26766	-2.15155	4.86017	1.28492e-05	0.00109956	3.12995
JAK2	2.52759	-1.36949	4.84622	1.25158e-05	0.00109055	3.12257
PRKCA	-1.19988	-1.45057	-4.68752	1.08388e-05	0.00100192	3.12182
LOC647276	-1.35077	-2.25394	-4.69666	1.14685e-05	0.00102984	3.12018
CNDP2	2.38667	-2.24461	4.86605	1.30974e-05	0.00110981	3.11544
RPS3A	-1.58306	-1.91062	-4.69113	1.11719e-05	0.00101346	3.10788
LOC642210	-1.44456	-2.7209	-4.70738	1.15875e-05	0.00103623	3.10344
LANCL1	-1.48406	-1.83541	-4.69909	1.17492e-05	0.00104232	3.10324
B3GNT1	-1.86134	-1.78214	-4.72615	1.23654e-05	0.00108227	3.10111
HIST2H2AA4	1.80129	-1.21127	4.79787	1.29668e-05	0.00110333	3.10097
CYORF15B	-1.32695	-0.324119	-4.78151	1.25862e-05	0.00109055	3.10077
HS.193784	-1.34167	-1.27029	-4.68531	1.15996e-05	0.00103623	3.09176
HLA-DMA	2.61004	-2.29977	4.8797	1.35886e-05	0.00114582	3.08848
LCP2	1.87209	-2.4025	4.81973	1.324e-05	0.00111915	3.0835
LOC730255	-1.74376	-1.58399	-4.69721	1.20393e-05	0.00105987	3.07244
LOC650369	-1.32401	-1.86184	-4.71122	1.25413e-05	0.00109055	3.06621
ZCCHC14	-1.42226	-1.50399	-4.6863	1.1928e-05	0.00105466	3.06108
GLTSCR2	-1.94825	-2.26656	-4.7021	1.27209e-05	0.00109585	3.06081
CCDC104	-1.81288	-2.87754	-4.71247	1.27372e-05	0.00109585	3.06014
FAM102A	-1.98463	-1.08512	-4.66826	1.29789e-05	0.00110333	3.03917
PLAC8	1.78959	-1.8639	4.78291	1.40904e-05	0.00117928	3.01836
LOC646195	-1.93509	-2.64047	-4.7084	1.37745e-05	0.00115867	3.00163
NPIP	-1.87931	-2.08396	-4.66377	1.2989e-05	0.00110333	2.99727
BLVRA	2.04077	-1.78878	4.80335	1.50142e-05	0.00124179	2.9819
PLEKHO2	1.98692	-2.1993	4.76677	1.4903e-05	0.00123555	2.97125
SNHG1	-1.52624	-1.90325	-4.68453	1.38412e-05	0.00116145	2.96867
LBA1	2.26531	-1.68404	4.81763	1.54108e-05	0.00126552	2.94104
PSMB3	1.66671	-2.06178	4.73256	1.53853e-05	0.00126552	2.92693
CCDC45	-1.21957	-1.967	-4.65373	1.41708e-05	0.00118051	2.92474
RPL7A	-1.50759	-2.24973	-4.64584	1.41219e-05	0.00117928	2.91602
DNAJA3	-1.57398	-2.35453	-4.65879	1.46599e-05	0.00121832	2.90281
XRN1	5.47457	-2.60541	4.98563	1.00069e-05	0.000960997	2.89978
CD27	-1.69669	-1.10639	-4.62552	1.57457e-05	0.00128552	2.87573
TXNDC17	1.10116	-2.31279	4.68265	1.61796e-05	0.00131614	2.83865
CTRL	2.06313	-1.87969	4.71919	1.75756e-05	0.00140006	2.82552
ZNF550	-1.557	-2.43486	-4.60539	1.54819e-05	0.00126834	2.82389
CCNB1IP1	-1.5649	-3.41163	-4.59856	1.52425e-05	0.00125767	2.81734
BACH2	-1.68391	-1.4484	-4.62832	1.67097e-05	0.0013529	2.81245
DDAH2	1.70625	-1.69513	4.70665	1.7325e-05	0.0013897	2.80892
LOC728672	-1.39894	-1.85898	-4.61237	1.5766e-05	0.00128552	2.80378
GLIPR2	1.4006	-2.09624	4.70812	1.77338e-05	0.00140099	2.79694
ANKRD46	-2.07958	-1.96868	-4.62601	1.68522e-05	0.00136125	2.79239
LOC728973	-1.40012	-1.66796	-4.61731	1.62353e-05	0.00131757	2.79156
TSHZ2	-2.01696	-0.805075	-4.61429	1.69829e-05	0.00136861	2.78566
TC2N	-1.88073	-1.43274	-4.62854	1.76758e-05	0.00140099	2.76852
LRRN3	-1.45224	0.147283	-4.58792	1.7025e-05	0.00136881	2.76813
KIAA0226	1.97028	-2.03026	4.7028	1.86011e-05	0.00145493	2.75976
RPL17	-2.11591	-2.65892	-4.62269	1.73775e-05	0.00139068	2.75555
SEMA4F	-1.96528	-1.46649	-4.61569	1.81686e-05	0.00142756	2.75143
ZFP82	-1.86758	-1.41609	-4.61093	1.78136e-05	0.00140285	2.74057
EIF3E	-1.28667	-2.30394	-4.62207	1.77495e-05	0.00140099	2.73921
HS.572649	-1.403	-1.12093	-4.58054	1.75038e-05	0.00139755	2.72784
SIDT1	-1.59547	-1.64209	-4.58157	1.76977e-05	0.00140099	2.71344
SOCS1	4.33488	-0.774172	4.89832	1.27742e-05	0.00109585	2.70554
ZFP161	-1.532	-2.27241	-4.62163	1.84907e-05	0.00144957	2.70349
GLRX	1.58866	-1.99701	4.67772	2.02842e-05	0.00155117	2.6909
SERINC5	-1.76872	-1.79924	-4.5865	1.88206e-05	0.00146546	2.67697
ZNF827	-1.50899	-1.2128	-4.56622	1.8744e-05	0.0014628	2.66646
HS.25892	-1.64742	-2.0421	-4.6031	1.93908e-05	0.00150309	2.66527
TMEM219	1.41587	-1.97908	4.66275	2.01928e-05	0.00155117	2.66199
RIPK2	2.12297	-2.37239	4.75091	2.16546e-05	0.00160998	2.65296
LOC440731	2.15471	-1.3363	4.66462	2.12214e-05	0.00159493	2.6526
PIK3AP1	2.00844	-1.5643	4.67134	2.13565e-05	0.00159813	2.64975
KPNB1	1.29812	-2.22801	4.63065	2.09134e-05	0.00158557	2.61837
LOC678655	1.48367	-2.11499	4.63598	2.10411e-05	0.00158828	2.6126
UBA7	1.84618	-2.61511	4.68547	2.23769e-05	0.00164018	2.60687
LOC100131572	-2.33056	-1.19091	-4.60992	2.09888e-05	0.0015878	2.60537
PATL1	2.09644	-2.26527	4.68309	2.25566e-05	0.00164868	2.60361
LOC729340	-2.02962	-1.65684	-4.56634	2.02738e-05	0.00155117	2.60126
C6ORF70	-1.67951	-1.99628	-4.59905	2.09015e-05	0.00158557	2.59679
FAM190B	-1.17353	-1.50507	-4.55486	2.0157e-05	0.00155117	2.5911
MTRF1L	1.40668	-2.64075	4.6404	2.18267e-05	0.00161891	2.59095
LOC284023	-1.78869	-1.60091	-4.56118	2.03251e-05	0.00155117	2.58973
HS.543905	-1.62072	-0.900781	-4.5641	2.15307e-05	0.00160769	2.58569
LOC285900	-1.3164	-2.17346	-4.56291	2.01958e-05	0.00155117	2.58004
MGC87895	-1.18749	-1.48227	-4.5311	1.89799e-05	0.00147455	2.57393
ZNF26	-1.13154	-1.74784	-4.56241	2.02331e-05	0.00155117	2.57391
CRYZL1	-1.47153	-2.29739	-4.55612	2.07087e-05	0.00157697	2.57221
FAM159A	-1.60457	-1.32477	-4.55793	2.16356e-05	0.00160998	2.57208
ANKRD55	-1.40435	-1.34134	-4.5541	2.12085e-05	0.00159493	2.55907
LOC731542	-1.91821	-1.50377	-4.66126	2.35089e-05	0.00170259	2.5561
LOC728576	-1.39091	-2.65914	-4.56204	2.13125e-05	0.00159813	2.55553
HS.154336	-1.89508	-2.05507	-4.55257	2.20638e-05	0.00162989	2.54082
SNX4	-1.4833	-2.16475	-4.58088	2.23101e-05	0.00164018	2.54021
C16ORF30	-1.67144	-0.988803	-4.53348	2.21602e-05	0.00163352	2.53226
C16ORF61	1.43961	-2.03943	4.60691	2.32999e-05	0.00169228	2.52531
HIST1H2BK	2.09798	-2.07711	4.64476	2.48593e-05	0.00176476	2.51677
KCND1	1.4881	-1.26675	4.59605	2.30726e-05	0.0016793	2.51364
DUSP1	1.52522	-1.99412	4.64074	2.44359e-05	0.00174906	2.51291
DNAJA1	1.80506	-2.7706	4.73231	2.61597e-05	0.00183075	2.50446
LOC653232	-1.82209	-2.66091	-4.54868	2.27761e-05	0.00166121	2.49692
ZNF540	-2.08962	-0.720273	-4.54012	2.43624e-05	0.00174742	2.49576
KIF1B	1.80975	-1.4065	4.59095	2.46379e-05	0.00175988	2.48496
HS.528873	-1.55187	-1.61994	-4.50015	2.18683e-05	0.00161891	2.47533
ACAD11	-2.15769	-2.22563	-4.55321	2.41474e-05	0.0017356	2.46232
ZFP106	1.29884	-2.05571	4.57155	2.40614e-05	0.00173302	2.46164
TNRC6A	-1.83433	-2.11308	-4.58378	2.58967e-05	0.00181972	2.46134
LOC642892	-1.41242	-2.55253	-4.51105	2.37106e-05	0.00171132	2.45222
HSD17B8	-1.50405	-1.55123	-4.52135	2.35403e-05	0.00170259	2.45214
LOC100130070	-1.78578	-1.62904	-4.56143	2.54908e-05	0.00179683	2.4471
ALDOB	-1.48475	-1.45211	-4.51473	2.23929e-05	0.00164018	2.44676
ATP6V1B2	1.32067	-2.4642	4.5761	2.4755e-05	0.00176097	2.44592
MEGF9	1.69438	-2.16316	4.59553	2.55055e-05	0.00179683	2.44543
HS.370110	-1.29014	-1.1301	-4.51214	2.47413e-05	0.00176097	2.40324
LOC645688	-1.50186	-1.97863	-4.49938	2.5519e-05	0.00179683	2.38278
P2RX7	1.77234	-1.50655	4.58102	2.82839e-05	0.00196351	2.38056
VPS36	-1.18861	-2.19796	-4.50851	2.54824e-05	0.00179683	2.37918
MS4A7	2.29575	-2.20239	4.67317	3.02586e-05	0.00207972	2.36636
LOC100131967	2.12512	-0.99006	4.63091	2.97508e-05	0.00205105	2.36572
C5ORF15	1.30785	-2.37558	4.55107	2.70364e-05	0.00188829	2.36203
FAM184A	-1.46407	-0.853273	-4.51295	2.78958e-05	0.00194438	2.35036
GLB1	1.51174	-2.77746	4.55175	2.8945e-05	0.00200137	2.3219
RPS27A	-1.2905	-2.56591	-4.46905	2.80935e-05	0.00195422	2.30383
C17ORF87	2.43447	-2.01001	4.60186	3.27369e-05	0.00218069	2.26575
TDRD7	2.4691	-1.78145	4.60826	3.32144e-05	0.00219805	2.26333
KLHL3	-1.26519	-0.800201	-4.43605	3.03955e-05	0.00208499	2.24683
MIR21	1.45894	-1.12742	4.52525	3.17284e-05	0.00212993	2.24559
CRY1	-1.7428	-2.23569	-4.49019	3.14541e-05	0.00211649	2.24526
C12ORF76	1.75773	-2.13663	4.49963	3.10436e-05	0.00210797	2.23541
LOC100129424	-1.82843	-2.84476	-4.45824	3.10964e-05	0.00210797	2.23495
ZNF260	-1.48987	-1.30979	-4.45658	3.07862e-05	0.00209929	2.22029
CPEB3	2.11744	-3.17643	4.5182	3.25126e-05	0.00216993	2.21605
LOC388344	-1.96456	-0.962976	-4.47638	3.12056e-05	0.00211045	2.21371
NAT14	-1.76464	-1.88425	-4.48095	3.06993e-05	0.0020975	2.21295
IFIT5	2.37068	-1.30294	4.53637	3.48065e-05	0.00227044	2.20535
BOLA3	-2.00246	-2.37203	-4.50492	3.32518e-05	0.00219805	2.20169
ATL2	-1.69186	-1.97984	-4.45952	3.14669e-05	0.00211649	2.20018
LOC391833	-1.1248	-1.43827	-4.41906	2.86943e-05	0.00198802	2.19251
AP3M2	-1.59882	-1.42182	-4.4423	3.19253e-05	0.002139	2.1903
HS.534437	-1.53226	-1.03772	-4.42738	3.22594e-05	0.0021572	2.17998
DENND2D	-1.59981	-1.92566	-4.43011	3.10692e-05	0.00210797	2.17974
ATOX1	2.22695	-2.00777	4.55112	3.62322e-05	0.00234573	2.17862
CHMP5	1.93463	-1.77265	4.55845	3.65175e-05	0.00235978	2.17498
CORO1B	1.67604	-2.19448	4.51171	3.40664e-05	0.00223906	2.1733
LOC400455	-1.29006	-2.05344	-4.44397	3.1255e-05	0.00211045	2.17007
CTNNA1	2.02547	-2.24619	4.54438	3.70527e-05	0.00238545	2.15178
RBBP7	-1.50579	-2.11763	-4.45381	3.38271e-05	0.00222757	2.14925
EMILIN2	1.77064	-1.86007	4.52999	3.65978e-05	0.00236056	2.14808
HOXA9	1.59768	-2.24302	4.4644	3.31724e-05	0.00219805	2.13896
ADC	-6.00625	-2.42578	-6.33032	7.09908e-06	0.000769371	2.13566
METTL3	-1.1726	-2.14413	-4.42901	3.35052e-05	0.00221057	2.13144
LOC402057	-1.25723	-0.839495	-4.45041	3.42393e-05	0.0022419	2.11783
SH3YL1	-1.75445	-1.46377	-4.42005	3.46121e-05	0.00226202	2.115
MFGE8	-1.70478	-1.1715	-4.4206	3.62013e-05	0.00234573	2.1113
LOC440348	-1.53811	-1.59279	-4.39748	3.41392e-05	0.00223958	2.09312
RAB4B	1.36027	-2.99365	4.46863	3.60921e-05	0.00234545	2.09291
C9ORF164	1.37291	-1.62793	4.47742	3.74289e-05	0.00239483	2.08799
SAMD9L	2.65236	-0.719562	4.60837	3.32024e-05	0.00219805	2.08773
TNFRSF25	-1.75141	-1.34332	-4.39599	3.83342e-05	0.00244518	2.06794
HCP5	1.54944	-2.57492	4.50913	4.04099e-05	0.00255402	2.06737
LOC653383	-1.7186	-2.11483	-4.43612	3.73612e-05	0.00239483	2.06401
NET1	-5.72735	-3.63282	-5.28368	2.97822e-05	0.00205105	2.05929
MAL	-1.61856	-1.77167	-4.39222	3.52517e-05	0.00229515	2.05861
ANKRD13A	1.44665	-2.32973	4.44616	3.74755e-05	0.00239483	2.04463
LMTK2	1.74929	-1.901	4.47226	3.99718e-05	0.00253096	2.04385
SECTM1	2.20356	-1.64888	4.48276	4.16974e-05	0.00260484	2.04153
UBR2	1.55941	-2.1554	4.49599	4.22166e-05	0.00262975	2.02377
TRIM78P	2.0441	-2.14359	4.45956	4.17414e-05	0.00260484	2.01693
HS.354359	-1.39445	-1.17667	-4.38193	3.86153e-05	0.00245406	2.00735
SLK	1.56776	-2.26823	4.49926	4.30278e-05	0.00266588	2.00565
RAB11FIP3	-1.60705	-2.18967	-4.42254	3.99397e-05	0.00253096	2.00044
DECR1	1.42889	-2.51472	4.44442	4.10005e-05	0.00257722	1.99824
RPRD2	-1.39087	-1.92843	-4.40221	4.06468e-05	0.00256431	1.97802
MOBKL1B	1.38093	-1.92589	4.42734	4.0837e-05	0.00257162	1.97672
NOSIP	-1.30737	-1.90362	-4.37514	3.85196e-05	0.00245249	1.97505
KCNMB1	2.78847	-1.78262	4.50707	4.61793e-05	0.00279599	1.9593
CD2	-1.77141	-2.14196	-4.40053	4.31514e-05	0.00266875	1.95197
GEMIN4	-1.56711	-2.14503	-4.37602	4.11941e-05	0.00258469	1.92951
S100A6	1.6456	-1.94993	4.46241	4.72005e-05	0.00283301	1.9241
TMEM165	1.51641	-1.91555	4.41176	4.39958e-05	0.00270164	1.92325
LOC728772	1.49127	-2.643	4.52233	4.89734e-05	0.0028942	1.92068
ORC3L	-1.20587	-2.11538	-4.36779	4.24323e-05	0.0026337	1.90181
PSMB8	1.82939	-1.92147	4.4909	4.86657e-05	0.00288094	1.90039
HS.436134	-1.38194	-0.95283	-4.33515	4.24211e-05	0.0026337	1.89573
CTSS	1.73428	-2.23473	4.45351	4.86143e-05	0.00288094	1.8901
LOC613037	-1.24087	-1.94267	-4.35095	4.15339e-05	0.00260129	1.88897
MMS19	-1.42218	-2.1387	-4.36313	4.38002e-05	0.00269441	1.88167
HHEX	1.36282	-2.07571	4.40106	4.56617e-05	0.00277925	1.88073
SNW1	1.22938	-2.76792	4.4346	4.77548e-05	0.00285163	1.87669
LOC654194	-2.59334	-2.38564	-4.39501	4.86088e-05	0.00288094	1.87638
RPL27A	-1.36762	-2.58646	-4.3527	4.35308e-05	0.00268261	1.8649
SETMAR	-1.42181	-2.05039	-4.36129	4.47703e-05	0.00274432	1.86487
LOC100130828	2.08547	-1.03629	4.41454	4.98345e-05	0.00292509	1.86195
RPL31	-1.6227	-2.81547	-4.36071	4.63123e-05	0.00279914	1.85952
FAM134B	-1.14532	-1.17818	-4.33468	4.58252e-05	0.00278135	1.84797
MORC2	-1.54724	-1.85908	-4.33857	4.34522e-05	0.00268255	1.84114
SH2D3C	1.42452	-2.22191	4.39652	4.83567e-05	0.00287743	1.84079
LOC100131196	-1.86153	-1.89994	-4.34366	4.56109e-05	0.00277925	1.8368
LOC100134504	-1.42694	-1.59086	-4.34997	4.52375e-05	0.00276806	1.83644
DPH5	-1.84404	-1.90631	-4.32846	4.68668e-05	0.00281787	1.83528
LOC643831	-1.69149	-0.940719	-4.33362	4.66315e-05	0.00280862	1.83456
LOC100127993	-1.35898	-2.55582	-4.34923	4.53573e-05	0.00277048	1.83397
STX10	1.35216	-1.66077	4.40291	5.06075e-05	0.00295724	1.82479
DUSP3	2.25845	-1.35963	4.38198	5.19395e-05	0.0029997	1.82352
LAX1	-1.54823	-1.62931	-4.37091	4.97046e-05	0.00292243	1.82153
RNF135	1.49727	-1.59624	4.41657	5.20601e-05	0.0029997	1.82084
LOC100130553	-1.27966	-2.49441	-4.33827	4.58571e-05	0.00278135	1.81617
LOC648984	1.61614	-0.821527	4.37154	4.95964e-05	0.00292104	1.81216
C12ORF47	-1.38415	-2.03197	-4.34476	4.82325e-05	0.00287499	1.80507
POLR1E	-1.57076	-1.44822	-4.34628	5.12607e-05	0.00297346	1.79624
SATB1	-1.63737	-1.32386	-4.31279	4.65857e-05	0.00280862	1.78784
TRIM52	-1.27295	-1.88596	-4.33488	4.91908e-05	0.00290209	1.78315
LOC552889	-1.19046	-2.04949	-4.32189	4.73629e-05	0.00283783	1.77879
MYC	-1.50496	-1.82644	-4.33022	5.07867e-05	0.00295724	1.77043
ZCCHC11	-1.39291	-2.07477	-4.30281	4.77581e-05	0.00285163	1.76906
SPPL2A	2.54267	-2.38201	4.39953	5.65712e-05	0.00315399	1.7668
AKR1B1	-1.6673	-1.92792	-4.3335	5.09975e-05	0.00296317	1.76311
LOC646849	-1.53974	-2.00637	-4.31924	5.20054e-05	0.0029997	1.74516
LOC390530	1.69425	-2.37649	4.34898	5.26391e-05	0.00302299	1.7425
STOML1	2.04322	-1.37109	4.38386	5.52704e-05	0.00312223	1.74068
RPL19	-1.31163	-2.4216	-4.31043	5.06906e-05	0.00295724	1.73481
LOC286512	-1.55719	-1.82678	-4.32766	5.37922e-05	0.00307529	1.73405
ARL5B	1.38696	-2.2756	4.36091	5.46437e-05	0.00309695	1.73077
HIST2H2AA3	2.21683	-1.37872	4.36576	5.7393e-05	0.00317979	1.72824
UBE2D2	-1.19103	-2.12888	-4.3384	5.36319e-05	0.0030749	1.72566
PUS7	-1.50776	-1.99264	-4.33557	5.41645e-05	0.0030809	1.72202
HS.538962	-1.53529	-1.95015	-4.31321	5.23515e-05	0.00301147	1.72159
CLYBL	-1.94556	-1.82815	-4.31178	5.59495e-05	0.00314518	1.71721
C14ORF147	1.35561	-1.86939	4.36795	5.5697e-05	0.00314098	1.71475
NDN	1.5233	-1.50421	4.38367	5.8105e-05	0.00319571	1.70815
SIGIRR	-1.60674	-2.30598	-4.36694	5.99323e-05	0.00327845	1.70767
LOC730051	-1.75236	-1.26237	-4.31414	5.73623e-05	0.00317979	1.70707
HSPA6	1.76288	-1.54531	4.33524	5.62473e-05	0.00315167	1.70681
PFKFB4	1.67449	-2.16062	4.35653	5.66537e-05	0.00315399	1.70623
RPS6	-1.44538	-2.05024	-4.27981	5.081e-05	0.00295724	1.70574
LOC651453	-1.71743	-1.4731	-4.30491	5.39216e-05	0.0030762	1.70098
LOC728590	-1.36477	-1.89735	-4.28264	5.14076e-05	0.00297699	1.68575
MGC71993	1.84054	-2.82252	4.36812	6.11967e-05	0.00332134	1.67143
LOC88523	1.7996	-1.90915	4.34508	6.01916e-05	0.00327869	1.66948
LOC645231	-1.92352	-1.76231	-4.31845	5.65036e-05	0.00315399	1.66761
ABHD14A	-1.73448	-1.22367	-4.30557	6.01283e-05	0.00327869	1.65922
POLG2	-1.24684	-1.80984	-4.30518	5.63613e-05	0.00315295	1.65763
ACSS2	2.05076	-3.2389	4.36444	6.35537e-05	0.00342774	1.64545
ARHGEF18	-1.12498	-2.43867	-4.30555	5.8127e-05	0.00319571	1.64253
ZFP90	-1.37681	-1.8755	-4.2875	5.57838e-05	0.00314098	1.64247
LOC100133923	-1.21116	-1.07292	-4.26122	5.38167e-05	0.00307529	1.63403
EEF2K	-1.91686	-1.96551	-4.29814	5.96551e-05	0.00326846	1.63104
HS.556255	-1.48329	-1.5772	-4.31174	6.33727e-05	0.00342332	1.62966
CYP2R1	-1.41286	-1.71048	-4.28009	5.80711e-05	0.00319571	1.62873
SHISA5	1.89477	-1.65553	4.35447	6.56862e-05	0.00352078	1.62791
SLAMF8	2.83384	-0.245656	4.43017	5.73883e-05	0.00317979	1.62617
LOC728790	1.54948	-0.994678	4.29502	5.5064e-05	0.00311567	1.62493
FER1L3	3.79264	-0.883426	4.41851	5.78257e-05	0.00319571	1.61936
HS.123119	-1.42054	-1.50288	-4.26814	5.61063e-05	0.00314887	1.61352
HS.572538	-1.51771	-1.84795	-4.28779	5.81425e-05	0.00319571	1.60976
MITD1	1.18697	-2.32689	4.32441	6.19083e-05	0.00334944	1.59988
CD14	1.83692	-2.03785	4.33645	6.63646e-05	0.00354615	1.59699
MEGF6	-1.43658	-1.47578	-4.26081	6.1356e-05	0.00332476	1.59057
VAMP3	1.64653	-1.96557	4.33853	6.75246e-05	0.00359701	1.59011
SORT1	2.55515	-1.32182	4.40192	6.48828e-05	0.00348312	1.58995
LY9	-1.83362	-1.82394	-4.24777	6.42719e-05	0.00346107	1.57439
SNORA70	-1.23372	-1.75922	-4.26389	5.91203e-05	0.0032443	1.56923
CHMP4A	1.20932	-2.33068	4.33473	6.67456e-05	0.003561	1.56843
GSTO1	1.64483	-2.30353	4.3158	6.947e-05	0.00365003	1.55621
FOXC1	1.60414	-1.51239	4.3636	7.12113e-05	0.00370213	1.55103
ELAVL1	-1.41804	-1.67844	-4.24741	6.04666e-05	0.00328687	1.53732
THYN1	-1.58413	-2.68944	-4.32471	7.06961e-05	0.00369494	1.52973
RRAS	2.52474	-2.16541	4.3467	7.52106e-05	0.00384642	1.52161
SLC40A1	1.52791	-2.29845	4.28337	6.60833e-05	0.00353658	1.51413
LOC649049	-1.54685	-2.11536	-4.23578	6.45732e-05	0.00347189	1.50988
MGC23270	-5.57051	-2.60322	-5.41013	2.60095e-05	0.00182393	1.50805
NARG1L	-1.3113	-2.55365	-4.23045	6.02213e-05	0.00327869	1.50343
LAP3	2.58098	-0.80994	4.33637	7.55652e-05	0.00385316	1.48809
SLC6A12	3.65633	-0.889792	4.36082	6.78575e-05	0.00360364	1.48378
OXNAD1	-8.3093	-2.08559	-6.82397	2.0444e-06	0.000333726	1.48018
WDR75	-1.53237	-2.2063	-4.23252	6.87538e-05	0.00363176	1.47947
TSGA14	-1.6871	-1.58475	-4.23975	7.09252e-05	0.00369838	1.47909
LOC441081	-2.94194	-1.89337	-4.46924	8.19192e-05	0.00405655	1.47886
C8ORF40	-1.25468	-2.15607	-4.26181	6.88295e-05	0.00363176	1.47876
LDLRAP1	-1.3937	-1.22204	-4.21538	6.94593e-05	0.00365003	1.47677
DIP2B	1.25458	-2.15141	4.27123	6.89122e-05	0.00363176	1.47499
PASK	-1.39794	-1.04617	-4.22292	7.11283e-05	0.00370213	1.4741
TUBGCP6	-1.55847	-2.10821	-4.25389	7.31576e-05	0.0037693	1.47393
STX6	1.17633	-2.46609	4.27952	7.07523e-05	0.00369494	1.46818
C1ORF69	-1.73084	-2.31354	-4.24991	7.05881e-05	0.00369494	1.46796
SNORD99	-1.38114	-1.4008	-4.21512	6.87057e-05	0.00363176	1.46593
C1ORF85	1.735	-1.77869	4.29927	7.51203e-05	0.00384642	1.46453
SPATS2L	2.7152	-1.09044	4.33435	8.06194e-05	0.0040176	1.46213
FBLN7	-1.90849	-1.71003	-4.23686	6.77058e-05	0.00360111	1.4595
RBM18	1.58373	-2.25016	4.31853	7.79115e-05	0.00394769	1.45365
ADCY3	1.77375	-2.02255	4.25631	7.2551e-05	0.00374923	1.43905
MANBA	1.16884	-2.2921	4.26372	7.1976e-05	0.00373066	1.43848
KLF2	-1.52521	-2.32292	-4.22628	7.22383e-05	0.00373866	1.4322
CCDC136	-1.40845	-1.80629	-4.22318	7.01364e-05	0.00367945	1.42873
RPS4Y2	-1.04227	-0.217702	-4.25025	7.16457e-05	0.00371912	1.42727
BAK1	1.82806	-1.47594	4.30026	8.05645e-05	0.0040176	1.42713
CXCL10	3.59602	-0.729259	4.38003	7.95908e-05	0.00399363	1.41857
GPX7	-1.58668	-1.61169	-4.22575	7.799e-05	0.00394769	1.41675
DDX56	-1.4479	-2.21413	-4.20536	7.28623e-05	0.00375969	1.4084
C20ORF24	1.6048	-2.19993	4.25715	7.93744e-05	0.00398856	1.40369
FAM46A	1.41659	-1.92194	4.27747	8.07657e-05	0.0040176	1.40128
IFIH1	3.0243	-1.40697	4.32475	8.07297e-05	0.0040176	1.39987
EPM2AIP1	-1.20108	-2.20752	-4.22495	7.46922e-05	0.00383124	1.38947
CLEC1A	1.29743	-1.19965	4.25145	7.93478e-05	0.00398856	1.38866
C1ORF19	-1.60949	-2.2082	-4.24841	7.86646e-05	0.00396564	1.3871
BCAT1	1.82767	-1.47658	4.25972	7.86887e-05	0.00396564	1.38498
BOAT	-1.62222	-1.78252	-4.19269	7.35979e-05	0.00378072	1.37422
NEU1	1.29609	-2.61347	4.27045	8.26699e-05	0.00407713	1.37244
ABHD2	1.68627	-2.26553	4.28142	8.79187e-05	0.00425945	1.36906
ZC3H3	1.47903	-2.46134	4.27359	8.373e-05	0.00411178	1.36645
LOC645173	-1.7001	-2.16451	-4.19355	7.6921e-05	0.00391075	1.36099
LOC388707	-1.63194	-1.69131	-4.17398	7.54228e-05	0.00385157	1.35734
EHBP1	-1.73535	-2.07409	-4.2082	8.15893e-05	0.00404783	1.3557
RASGRP1	-2.08362	-2.06654	-4.21184	8.31517e-05	0.00409504	1.3447
ZNF84	-1.20476	-1.26298	-4.17584	7.817e-05	0.00395101	1.34345
LOC728565	-1.60219	-1.68318	-4.18709	7.59435e-05	0.00386674	1.34077
RPL13L	-1.77416	-2.39871	-4.20627	8.21354e-05	0.00405655	1.33415
LOC728937	-1.38079	-1.50285	-4.22445	8.38071e-05	0.00411178	1.32886
DOCK10	-1.26629	-2.33228	-4.20903	8.01312e-05	0.00401492	1.32326
CCT4	-1.65739	-1.95342	-4.21421	8.38483e-05	0.00411178	1.31988
HS.561493	-1.10981	-1.16212	-4.17321	7.34371e-05	0.00377808	1.31419
SP110	2.04642	-1.8327	4.25955	9.43939e-05	0.00449762	1.31019
LOC729789	-1.59021	-2.52249	-4.18236	8.20699e-05	0.00405655	1.29942
PCSK7	-1.26081	-1.96829	-4.18112	8.03834e-05	0.0040176	1.29795
HS.571245	1.67753	-1.84885	4.22233	8.59525e-05	0.00419118	1.29061
TAPBP	1.45495	-1.98433	4.24418	9.44485e-05	0.00449762	1.28064
SESN1	-1.33544	-1.29937	-4.15482	8.71652e-05	0.00423836	1.27907
TXK	-1.83066	-1.31081	-4.16825	8.62416e-05	0.00419936	1.27774
ZNF789	-1.54861	-2.68486	-4.16212	7.71812e-05	0.00391822	1.27677
CD3D	-1.99741	-1.96924	-4.17582	8.74019e-05	0.0042439	1.27432
ETV2	1.39268	-1.80984	4.22461	8.85748e-05	0.00428281	1.2728
C19ORF45	-6.16683	-2.29197	-5.59708	3.05899e-05	0.00209417	1.26833
TMEM181	-1.68124	-2.10363	-4.1702	8.56533e-05	0.0041825	1.25966
LOC100129158	-1.55429	-2.55516	-4.16627	8.79686e-05	0.00425945	1.23828
LOC730187	-1.21119	-1.85546	-4.14668	8.16076e-05	0.00404783	1.23769
PRKCH	-1.33573	-1.77831	-4.17121	9.41278e-05	0.00449762	1.23511
CCR7	-1.66771	-0.977663	-4.14315	9.30204e-05	0.00446653	1.2339
DPYSL2	1.38142	-2.22467	4.20472	9.12413e-05	0.00439943	1.23172
CTSL1	3.14989	-1.68319	4.28859	0.000102378	0.00480247	1.23124
LOC152195	1.55575	-1.31694	4.2028	9.35344e-05	0.00448498	1.23114
LOC730029	-1.38885	-1.68258	-4.13648	8.46635e-05	0.00414587	1.2185
IQSEC1	1.38374	-2.24693	4.21282	9.58984e-05	0.00455412	1.21739
LOC649447	-1.2197	-2.16636	-4.15711	9.20356e-05	0.00442615	1.21502
LOC100132291	-1.61895	-1.7551	-4.16396	9.36821e-05	0.00448584	1.20862
SIL1	3.37808	-2.83513	4.30044	0.00010951	0.00506546	1.20781
TOR1B	1.67124	-1.74901	4.20235	9.93013e-05	0.00468454	1.20006
LOC388339	-1.37616	-1.52403	-4.1329	8.49691e-05	0.00415495	1.19703
SLC41A1	-1.67121	-1.25257	-4.15469	9.5376e-05	0.00453554	1.19664
PSMD4	1.16588	-2.5908	4.2286	0.000101801	0.00478841	1.19593
KIAA1128	-1.37194	-1.75812	-4.14034	9.06943e-05	0.00437917	1.17184
SNX10	1.76822	-2.18303	4.19215	0.000102728	0.00481234	1.16866
RPS16	-1.46286	-2.69621	-4.14271	9.20513e-05	0.00442615	1.16521
CHCHD6	-7.76901	-2.47227	-5.92053	6.78883e-06	0.00074509	1.1625
ZC3HAV1	1.74978	-1.84496	4.17598	0.000104283	0.00487201	1.15124
IRF7	2.8734	-1.18912	4.22355	0.000108813	0.00505631	1.14048
LOC284393	-1.68291	-2.70435	-4.13904	9.93222e-05	0.00468454	1.13982
PCNT	-1.51588	-2.13839	-4.1385	9.8198e-05	0.00465693	1.13267
ZSCAN18	-1.58669	-1.54075	-4.13622	0.000109434	0.00506546	1.12819
LOC387841	-1.4704	-2.3257	-4.12281	0.000101122	0.00476291	1.12147
ILK	1.62363	-2.62753	4.23663	0.000116766	0.00522308	1.1212
GSDMD	2.6274	-2.40769	4.19391	0.000116733	0.00522308	1.11916
CTGLF3	-1.39861	-2.00288	-4.12267	9.8769e-05	0.00467759	1.11301
LOC100132547	-1.74655	-1.01065	-4.14285	0.000102228	0.00480196	1.11124
CERK	-1.28764	-2.36277	-4.13587	0.000103221	0.00482892	1.10438
MBLAC2	-1.70461	-1.5906	-4.11846	0.000109596	0.00506546	1.09818
SAMD4A	2.89103	-1.0726	4.21959	0.000116282	0.00522308	1.08603
C16ORF67	-2.07393	-0.972693	-4.09782	0.000113086	0.00516931	1.08152
FYB	1.42979	-1.60049	4.15095	0.000115527	0.00522308	1.08135
LOC649917	-1.95308	-1.12729	-4.13882	0.00011022	0.00507395	1.0768
LOC648729	-1.50884	-2.25572	-4.10401	9.42829e-05	0.00449762	1.07482
USP13	-1.46777	-1.61607	-4.10874	0.00010494	0.00489607	1.06751
LOC644907	-1.25754	-1.82446	-4.10567	9.92844e-05	0.00468454	1.06439
VEGFB	-1.48992	-2.91439	-4.1583	0.000122285	0.00541309	1.0573
ZNF239	-1.45295	-1.05033	-4.11713	0.000114991	0.00521716	1.05374
IFI16	1.74748	-1.48696	4.15575	0.000123309	0.00543837	1.0497
HS.520349	-1.41879	-1.59592	-4.09526	0.000108731	0.00505631	1.03951
NAT6	-1.56253	-1.22779	-4.10691	0.000115643	0.00522308	1.03344
PEX11B	-1.23365	-2.44741	-4.10302	0.000111071	0.00510632	1.03262
FAHD2B	-1.38448	-1.81072	-4.10474	0.000113338	0.00516931	1.02865
LOC220433	-1.56628	-1.75533	-4.10307	0.000108328	0.00504732	1.02726
PARP14	2.24222	-0.713389	4.2095	0.00011686	0.00522308	1.02634
C16ORF7	2.2241	-1.02695	4.16921	0.000129544	0.00559824	1.02537
SH3GLB1	1.53536	-1.7835	4.12402	0.000112323	0.00515704	1.02291
ARHGEF11	1.42902	-2.33854	4.12532	0.000113563	0.00517271	1.01778
BNIP3	-1.51876	-1.83341	-4.08163	0.000116719	0.00522308	1.01721
OXCT1	-1.21341	-1.54843	-4.09697	0.000109343	0.00506546	1.01488
LOC440927	-1.3425	-2.10812	-4.10192	0.000116006	0.00522308	1.01056
RFXDC2	-1.62858	-1.594	-4.08853	0.000116782	0.00522308	1.00304
CDS2	1.42367	-1.68001	4.14199	0.00012374	0.00544268	1.00153
LOC387791	-1.37452	-1.84561	-4.07717	0.000109825	0.00506927	0.998506
RPS28	-1.49369	-1.91286	-4.09051	0.000113171	0.00516931	0.993338
LOC647361	-1.15254	-2.37208	-4.08794	0.000112846	0.00516931	0.99249
ZNF395	-1.39473	-1.58067	-4.07733	0.00012139	0.00538728	0.986304
ANKRD13C	-1.50285	-2.17845	-4.12642	0.000125335	0.00548492	0.985762
LOC389435	-1.216	-2.5159	-4.08537	0.000110089	0.00507395	0.984865
FLJ16331	-3.8553	-2.94745	-4.66506	0.00012945	0.00559824	0.984712
LOC100129902	-1.37332	-2.41248	-4.07883	0.000116482	0.00522308	0.970569
INTS2	-1.36875	-1.866	-4.10026	0.000118304	0.00527744	0.969889
HS.308073	1.5031	-1.25244	4.12958	0.000126403	0.00551769	0.967561
SNHG7	-1.41702	-1.64279	-4.09157	0.000123614	0.00544268	0.966799
ATAD1	-1.14459	-2.24958	-4.08749	0.000114363	0.00519546	0.964993
LRPPRC	-1.29969	-2.03348	-4.07716	0.000113306	0.00516931	0.964342
HS.99472	1.4588	-1.78235	4.12433	0.000126206	0.00551603	0.956426
SLC16A10	-1.38095	-0.482394	-4.05835	0.000121025	0.00538492	0.953195
SMYD4	-1.17937	-1.72991	-4.1016	0.000123074	0.00543837	0.952126
MIR607	-1.61028	-1.88086	-4.09503	0.000129855	0.00560466	0.951808
C20ORF43	1.25394	-2.54741	4.14207	0.000134766	0.00578774	0.948487
RPLP0	-1.71775	-2.58767	-4.08498	0.000124644	0.00546852	0.947611
GAPDH	1.50595	-2.55124	4.14262	0.000137688	0.00588401	0.94363
KCNJ15	2.15435	-0.987855	4.11086	0.00013983	0.00594611	0.938144
SNPH	-1.32712	-1.40639	-4.07955	0.000118985	0.00530098	0.937708
VIPR1	-1.53958	-1.76659	-4.06104	0.000121188	0.00538525	0.935879
LRRK2	1.89217	-1.82296	4.13114	0.0001396	0.00594611	0.931903
DCUN1D4	-1.48525	-2.12629	-4.06099	0.00012394	0.00544453	0.929939
ZNF805	-1.16565	-1.71868	-4.06663	0.000129192	0.00559701	0.915926
LOC441506	-1.32644	-1.7772	-4.04135	0.000122256	0.00541309	0.901875
DMXL2	1.44934	-1.52215	4.10992	0.000140262	0.00594987	0.896058
LOC390595	-3.50527	-2.89842	-4.64233	0.000153115	0.00631683	0.890715
GATAD2B	-1.15576	-1.74949	-4.05351	0.0001272	0.0055385	0.888837
SNORA80	-1.75834	-1.03075	-4.06015	0.000132091	0.005687	0.886873
LOC645899	-1.58179	-2.64092	-4.0573	0.000126993	0.00553645	0.886227
CRK	1.26286	-2.39611	4.08744	0.000131115	0.00565201	0.879351
NDST2	1.04261	-2.2799	4.07725	0.000127977	0.00555831	0.878063
LOC100133812	-1.71223	-2.69385	-4.05687	0.000133587	0.00574425	0.876451
ATP6V0E2	-1.66557	-1.54258	-4.05373	0.000144671	0.00609205	0.873456
LOC648710	1.75433	-1.35133	4.08903	0.000139343	0.00594611	0.871557
IL15	3.19444	-1.4699	4.22466	0.000125002	0.00547727	0.860356
STAB1	1.3325	-1.34962	4.06104	0.000128406	0.00556993	0.848164
LOC653610	1.6158	-1.15912	4.07921	0.000149221	0.00620802	0.842819
CABIN1	-1.7796	-1.79746	-4.03413	0.000142588	0.00603374	0.84085
MTA1	-1.03525	-1.8581	-4.04689	0.000136488	0.00583995	0.837418
AKIRIN2	1.65483	-1.7918	4.08424	0.000158893	0.00647788	0.837358
ADAM15	1.7151	-2.69434	4.09367	0.000145024	0.00609715	0.83691
SFRS6	-1.75389	-2.85901	-4.05265	0.000135529	0.00581329	0.834815
LOC646819	-1.21776	-1.73165	-4.03399	0.000127875	0.00555831	0.834632
SGSM2	-1.16837	-2.24534	-4.03461	0.000135817	0.00581841	0.828007
TBC1D8	1.48233	-1.91293	4.06758	0.000140178	0.00594987	0.827292
LOC649864	1.45422	-2.04535	4.08199	0.000147867	0.00617399	0.822342
ABHD15	-1.6519	-1.92023	-4.05721	0.000145145	0.00609715	0.81534
RYK	-1.04565	-1.83704	-4.03398	0.000146326	0.00613186	0.804131
PRKCQ	-1.2217	-1.69963	-4.01903	0.000146615	0.00613652	0.799556
PARP3	2.52106	-2.46409	4.11138	0.000168068	0.00671729	0.795645
NAGK	1.23475	-1.76506	4.07148	0.00015306	0.00631683	0.794875
LOC641849	-1.43086	-1.03544	-4.03289	0.000139788	0.00594611	0.793914
LILRB3	1.77728	-3.09268	4.05525	0.000148374	0.00618768	0.783792
SNORD104	-1.83747	-1.80294	-4.0123	0.000143597	0.00606156	0.7786
LOC286367	-1.34278	-1.4509	-4.01774	0.000149006	0.00620653	0.777832
LOC441013	-1.39653	-1.94248	-4.00604	0.000151574	0.00629076	0.776644
POLS	-1.54219	-2.25099	-4.02193	0.000143504	0.00606156	0.772693
PSMB10	2.25322	-2.72384	4.05778	0.000169545	0.00674513	0.772574
TFPI	2.29981	-2.1634	4.06903	0.000157205	0.00644151	0.771349
LOC731898	-4.93577	-2.39861	-5.20909	6.8105e-05	0.00361124	0.76991
ZMYM1	-1.24241	-1.71052	-4.02038	0.000141121	0.00597896	0.767238
PLXDC2	1.23445	-1.65737	4.05149	0.000157784	0.00644708	0.762384
LOC644934	-1.50905	-1.23324	-4.04668	0.000160313	0.0065281	0.761318
LHFP	1.88959	-2.46092	4.08246	0.000163274	0.00660199	0.761065
NLRC5	1.85226	-2.22897	4.06136	0.000155408	0.00640378	0.760799
GYG1	1.56413	-1.58212	4.06265	0.000166894	0.00669356	0.752894
PARP12	2.35986	-1.79758	4.06675	0.000171716	0.00680801	0.748843
LOC642755	-1.4773	-1.96932	-4.01886	0.000156067	0.00641565	0.747989
SELM	-1.37558	-0.964906	-4.0127	0.000157302	0.00644151	0.746517
LOC646527	-1.22508	-0.665923	-4.01347	0.000144537	0.00609205	0.744986
RPS2	-1.65814	-2.39827	-4.01067	0.000152656	0.00631296	0.737842
LOC441073	-1.55062	-1.86749	-4.01461	0.000152429	0.0063111	0.734977
LOC642989	-1.69121	-1.293	-4.00492	0.00014732	0.00615859	0.730493
ZNF364	-1.38469	-2.42673	-4.02857	0.000157442	0.00644151	0.72936
LOC728069	2.07315	-2.27576	4.11814	0.000184707	0.00716687	0.728988
ZNF783	-1.14982	-1.53856	-4.00187	0.000145903	0.00612153	0.725491
NUPL1	2.12593	-3.45426	4.04575	0.000160805	0.00653128	0.722881
RPS20	-1.49353	-2.56042	-4.00434	0.000155999	0.00641565	0.717781
ZNF684	1.46782	-1.67514	4.04782	0.000165408	0.00666489	0.71482
LOC388524	-1.93066	-3.05535	-3.98293	0.000167838	0.00671586	0.71006
SAT1	1.79852	-2.22883	4.04478	0.000180425	0.00704026	0.706716
GPR65	1.60935	-2.4441	4.02591	0.00017168	0.00680801	0.706072
LIN9	-1.68096	-1.42256	-4.01892	0.000165007	0.00665652	0.703556
LOC391777	-1.84752	-2.84667	-4.00071	0.000157951	0.00644708	0.698333
C14ORF135	-1.21426	-2.23068	-4.00909	0.000161316	0.00653812	0.694088
LOC645968	-1.22136	-1.17486	-3.99568	0.000150567	0.00625649	0.693182
NFE2L2	1.16196	-2.09907	4.02978	0.00016408	0.00662682	0.69225
LPGAT1	1.45133	-1.753	4.03016	0.000166518	0.00668626	0.691722
C13ORF27	-1.71009	-1.74289	-4.00223	0.000160958	0.00653128	0.68827
MS4A6A	1.13098	-1.95335	4.03764	0.000171013	0.00679569	0.687802
CSF1R	1.5547	-2.62586	4.04078	0.000169264	0.0067417	0.686593
TYMP	1.77997	-0.998551	4.04914	0.000189862	0.00729324	0.686037
SDHB	1.08301	-2.66896	4.06181	0.000178309	0.00699707	0.684023
TMEM116	-1.57634	-1.61314	-3.9947	0.000163145	0.00660199	0.679782
LOC124512	-1.20545	-2.34621	-3.99803	0.000167459	0.00670847	0.674488
FLJ43681	-1.69922	-1.62027	-3.99231	0.000160692	0.00653128	0.671318
PARP2	-1.2646	-1.51274	-3.98154	0.00017704	0.00697236	0.671203
LOC100130802	-1.51297	-0.522293	-4.06456	0.000189667	0.00729324	0.670595
CEACAM1	2.82295	-1.07682	4.07607	0.000178509	0.00699707	0.669164
LOC647856	-1.65864	-3.03499	-3.96577	0.000151795	0.00629238	0.667103
UBE2L6	4.09977	-1.94535	4.2093	0.000116935	0.00522308	0.664135
CASP1	3.00311	-1.63883	4.07753	0.000182106	0.00708186	0.653384
LOC648189	1.4679	-1.51564	4.02176	0.000174039	0.0068922	0.647309
LOC653888	1.53866	-2.5051	4.03475	0.000186332	0.00719762	0.644716
JUNB	1.70462	-1.89631	4.01596	0.000180408	0.00704026	0.643414
TCERG1	-1.26175	-2.1492	-3.98853	0.000168628	0.00672416	0.638172
LOC646753	-1.31951	-1.02381	-4.00159	0.000174832	0.00691566	0.631261
C9ORF5	-1.24491	-2.03059	-3.97498	0.000168629	0.00672416	0.630697
HS.40289	-1.8153	-1.91609	-3.97025	0.000181612	0.00707059	0.624103
TRIM22	2.47257	-1.01553	4.07024	0.000191107	0.0073329	0.613814
HS.561915	-1.4479	-0.956294	-3.95628	0.000176044	0.00694771	0.61235
FBL	-1.63473	-1.85928	-3.97417	0.000194332	0.00741549	0.610018
ZNF507	-2.15708	-1.80866	-4.05574	0.000210833	0.00783755	0.60714
RPUSD2	-1.27463	-1.89369	-3.97856	0.000183591	0.00713157	0.605184
SYF2	1.10554	-2.55209	4.02429	0.000192696	0.00737749	0.599112
ZNF862	-6.38989	-2.63858	-5.83877	5.41822e-05	0.0030809	0.597838
LOC389672	-1.49862	-1.79678	-3.95668	0.000166032	0.00668225	0.595403
ZC3H12B	-1.48342	-1.16902	-3.95544	0.000178389	0.00699707	0.593058
LTB4R	1.59352	-1.71099	3.99939	0.00019376	0.00741002	0.588622
UTP15	-1.59519	-1.7177	-3.96638	0.000186311	0.00719762	0.584553
RPL18	-1.51404	-2.39689	-3.95166	0.000180709	0.00704338	0.581115
ALDH6A1	-1.76767	-1.58912	-3.95458	0.000177072	0.00697236	0.578807
ACTR1B	-1.70344	-2.3483	-3.98697	0.000198359	0.00752764	0.577365
LOC158345	-1.06183	-1.73454	-3.96221	0.000180109	0.00704026	0.576688
CAMK2N1	-2.23921	-1.58568	-3.9435	0.000185827	0.00719762	0.575739
NOL11	-1.27067	-2.09753	-3.97728	0.000189574	0.00729324	0.575376
CASP9	1.3394	-2.33225	3.99164	0.000186187	0.00719762	0.575014
ZNF286C	-1.62871	-1.43851	-3.95068	0.000175932	0.00694771	0.57006
HS.561735	-1.43639	-1.74633	-3.94732	0.000177979	0.00699707	0.559335
MYO9A	-1.79564	-1.63975	-3.94881	0.00017881	0.00700095	0.558263
DTX3L	1.59867	-0.797171	4.03487	0.000218879	0.00804155	0.555373
H2AFY2	-1.7068	-1.96203	-3.96908	0.000192105	0.00736304	0.551748
SAMSN1	1.78534	-2.32378	4.00465	0.000209401	0.00780951	0.538243
LOC653450	1.52537	-1.86807	3.98182	0.000195313	0.00743653	0.532089
LOC100131531	1.00947	-2.35541	3.98295	0.000197711	0.00751955	0.531379
LOC440341	-1.5913	-2.10483	-3.93591	0.000194786	0.00742464	0.527576
LILRA2	1.3259	-2.07145	3.97423	0.000194294	0.00741549	0.524039
MATK	-1.73279	-1.41178	-3.97132	0.000205389	0.00770142	0.519013
LAMP1	1.10015	-2.33367	3.99691	0.000214625	0.00793585	0.515562
NCOA7	1.24793	-1.93591	3.97447	0.000200094	0.00757684	0.51416
GIMAP8	1.18402	-2.0154	3.99423	0.000212166	0.00787016	0.512784
UBAP2	-1.49539	-1.82131	-3.94236	0.000186553	0.0071981	0.511619
CRY2	-1.59455	-2.28866	-3.93678	0.000203286	0.00764801	0.510367
VRK2	1.39274	-1.4402	3.9721	0.000215434	0.00793979	0.50987
SIGLEC16	1.62824	-0.861764	3.96632	0.000219497	0.00805569	0.509149
DERA	1.25039	-2.64624	3.9791	0.000203522	0.00764801	0.508947
SPOCD1	1.77703	-1.33674	3.9955	0.000220114	0.00806122	0.502657
METT10D	-1.35262	-1.40298	-3.93301	0.000203459	0.00764801	0.496713
ZFP14	-1.721	-1.20456	-3.93811	0.00020238	0.00764801	0.495957
LGALS8	1.44779	-2.71176	3.96003	0.000206658	0.00772385	0.491669
POLR3E	-1.97237	-2.14073	-3.94775	0.000215184	0.00793979	0.482482
NFIL3	1.45745	-1.71811	3.95906	0.000210482	0.00783292	0.479741
LOC343184	-1.18921	-2.65247	-3.92728	0.000202774	0.00764801	0.475147
C18ORF25	1.60028	-3.71977	3.94199	0.000188763	0.00727526	0.474152
ATIC	-1.38668	-2.21615	-3.92587	0.000206033	0.00771719	0.463882
WDR36	-1.11493	-1.54812	-3.92499	0.00019796	0.00752073	0.463304
ZNF679	-1.58179	-0.573938	-3.94257	0.000212712	0.00788197	0.461892
TEX10	-1.01376	-1.76671	-3.92643	0.000203362	0.00764801	0.456722
LOC100128410	-1.52467	-1.38337	-3.90997	0.000217378	0.0079949	0.453287
SESTD1	3.26714	-1.89408	4.03252	0.000232746	0.00840805	0.451466
CST5	-7.15122	-2.98275	-6.03597	5.45299e-05	0.00309558	0.448261
GTPBP8	-1.38257	-2.005	-3.92388	0.000202904	0.00764801	0.447983
CD53	1.30628	-2.53876	3.96625	0.000231991	0.00839833	0.438079
GRAMD1B	2.77637	-0.492267	3.9878	0.000235579	0.00845331	0.435426
LAPTM4A	1.33048	-2.55938	3.94312	0.000215335	0.00793979	0.434499
PRPF4B	-1.38223	-2.50807	-3.94192	0.000233503	0.00841781	0.431817
C14ORF132	-1.55679	-0.781433	-3.91131	0.000226852	0.00825549	0.425921
GRIN3A	2.09588	-0.949702	3.97849	0.000254068	0.00896291	0.420638
RINL	-1.12424	-2.06844	-3.91105	0.000207592	0.0077504	0.419241
TTC13	-1.39586	-2.51094	-3.92541	0.00021377	0.0079127	0.415292
RNY3	-1.35021	-1.55903	-3.89634	0.00021204	0.00787016	0.414958
LOC729617	-1.12934	-2.42016	-3.91149	0.000221294	0.00807877	0.413498
HS.254477	1.44197	-0.99914	3.93318	0.00025301	0.00893468	0.404127
HSPA7	1.35848	-1.45538	3.91861	0.000230243	0.00835251	0.404065
FANCL	1.65378	-3.15891	3.93435	0.000228232	0.00829699	0.399952
PTPLAD1	-1.69743	-2.4381	-3.91074	0.000233167	0.00841446	0.388614
EEF1G	-1.34024	-2.11047	-3.89242	0.000221165	0.00807877	0.385069
LOC653080	-1.59302	-1.58397	-3.90346	0.000219779	0.00805746	0.384818
C4ORF32	1.97829	-2.27054	3.93568	0.000246547	0.00873323	0.383282
LOC728653	-1.12997	-1.16821	-3.89331	0.000210417	0.00783292	0.381886
SALL2	-1.51029	-1.68081	-3.89128	0.000234079	0.00842765	0.377551
PTPLB	-1.0846	-2.30448	-3.90014	0.000224692	0.00819413	0.368218
LOC728823	-1.20378	-0.842103	-3.90562	0.000220587	0.00806999	0.367095
TM9SF1	1.43958	-2.61356	3.93593	0.0002508	0.00887479	0.366144
HIST1H4C	-1.32758	-1.11763	-3.87957	0.000199939	0.00757684	0.360407
CYB561	2.97183	-2.78147	3.94979	0.000271258	0.00935922	0.355399
LOC728537	-1.58179	-1.33515	-3.877	0.000237772	0.00851841	0.354395
EXOC1	1.05934	-2.22982	3.91643	0.000231904	0.00839833	0.353766
KIAA1370	-1.16473	-2.07349	-3.88672	0.000232538	0.00840805	0.348586
ELMOD2	1.42067	-2.01027	3.93804	0.000258702	0.00908926	0.348557
CDK5RAP2	1.74703	-1.86614	3.91659	0.000238362	0.00852186	0.346155
FBXO31	-1.38375	-1.79746	-3.88269	0.000235711	0.00845331	0.345122
LOC648771	-1.61147	-2.19315	-3.88363	0.000230147	0.00835251	0.342767
MMS19L	-1.23109	-2.37559	-3.88452	0.000234264	0.00842765	0.333399
RPL37A	-1.75012	-2.22528	-3.87592	0.000246425	0.00873323	0.330304
NCF1B	1.61992	-1.80764	3.93323	0.000273461	0.00942581	0.326442
LOC283953	1.26275	-2.05989	3.91009	0.000254701	0.00897607	0.325488
PPPDE2	1.36203	-1.7876	3.89567	0.000262812	0.00917773	0.315408
LOC642741	-1.57128	-2.34049	-3.86191	0.000240664	0.00859529	0.310836
TICAM2	1.90592	-1.85977	3.90428	0.000268034	0.00926646	0.309671
SMA4	-1.41472	-1.44244	-3.86143	0.00023472	0.00843529	0.305723
LOC644790	-1.21166	-1.80876	-3.87617	0.000225138	0.00820175	0.298298
SLC46A2	1.60723	-1.72639	3.9165	0.00026683	0.00925233	0.295004
SCYL2	1.05532	-2.78022	3.91767	0.000265838	0.00923673	0.291925
ZNF525	-1.40732	-1.4338	-3.8713	0.000242382	0.00863198	0.290439
ENOSF1	-1.36928	-1.50381	-3.85954	0.000238291	0.00852186	0.285777
ALDOC	-1.48003	-2.0829	-3.88182	0.000259892	0.00911255	0.284402
LOC728517	-1.30691	-2.62209	-3.86532	0.00024244	0.00863198	0.283018
MUM1	-1.31718	-1.64976	-3.86154	0.000240963	0.00859708	0.28188
LTA	-1.34962	-2.08744	-3.87378	0.000256965	0.00904091	0.274858
LOC650646	-1.13635	-1.12015	-3.88121	0.00026393	0.00920744	0.274408
SNORD38A	-2.01888	-1.33324	-3.85039	0.000265478	0.00923673	0.26992
LOC389342	-1.31081	-2.19593	-3.86491	0.000245171	0.00871124	0.268782
CARS2	1.47644	-1.70377	3.89784	0.000288288	0.00986803	0.264207
NUP107	-1.68099	-2.18665	-3.86229	0.000260798	0.00912975	0.262034
RASA3	-1.3999	-2.18185	-3.86488	0.000252915	0.00893468	0.258717
SETD1A	-1.29536	-2.05464	-3.85136	0.000261855	0.00915355	0.248137
CKLF	1.24332	-2.46729	3.87901	0.000265833	0.00923673	0.243578
RPL10A	-1.38074	-2.21138	-3.83291	0.00026091	0.00912975	0.230878
PPAPDC2	-1.47519	-1.79355	-3.85759	0.000274397	0.00944864	0.226339
LRP1	1.1374	-1.1761	3.86982	0.000266876	0.00925233	0.220859
HS.554507	-1.82756	-1.03127	-3.84238	0.000267129	0.00925233	0.217178
NAE1	-1.41591	-2.22486	-3.84079	0.000290007	0.00989744	0.203914
C1ORF43	1.24941	-2.57214	3.87141	0.000288585	0.00986841	0.194499
HS.373705	-1.29368	-1.36473	-3.83777	0.000244567	0.00869875	0.192732
LOC730631	1.75518	-3.146	3.85861	0.000270195	0.00933187	0.191657
AKR1A1	1.29753	-2.41842	3.87071	0.000284945	0.00977293	0.190814
DDX55	-1.33978	-2.10416	-3.83479	0.000257064	0.00904091	0.182363
PDE7A	-1.56832	-1.9853	-3.82612	0.00029407	0.00999665	0.181912
MCCC1	-1.01833	-2.08717	-3.8344	0.000277154	0.00953409	0.17803
TLN1	1.35508	-2.6281	3.86287	0.000288073	0.00986803	0.176915
N6AMT1	-1.49566	-1.97882	-3.81506	0.000279573	0.00959821	0.150048
ARAP1	1.09385	-1.95137	3.84372	0.000290768	0.00991362	0.133854
RPL7	-1.51685	-1.72682	-3.81879	0.000291982	0.00993542	0.129902
MTAP	-1.45437	-1.65401	-3.81304	0.000291877	0.00993542	0.123194
STOML2	-1.07311	-1.97414	-3.81859	0.000289287	0.00988263	0.119471
FCGR1A	2.34124	0.0824981	3.97315	0.000264687	0.00922457	0.0462064
PSTPIP2	3.15847	-0.788035	3.96989	0.000267357	0.00925233	0.0386616
HS.545394	-5.38626	-3.12198	-4.84941	0.00020396	0.00765614	-0.0146463
SCO2	4.45297	-0.370618	4.24677	0.000116675	0.00522308	-0.0681421
LOC645711	-6.20598	-3.38198	-5.06367	0.000206312	0.00771927	-0.150074

## Sheet: Table S3
Table S3 Ferroptosis-related genes.
RPL8
IREB2
ATP5MC3
CS
EMC2
ACSF2
NOX1
CYBB
NOX3
NOX4
NOX5
DUOX1
DUOX2
G6PD
PGD
VDAC2
PIK3CA
FLT3
SCP2
TP53
ACSL4
LPCAT3
NRAS
KRAS
HRAS
TF
TFRC
TFR2
SLC38A1
SLC1A5
GLS2
GOT1
CARS1
ALOX5
KEAP1
HMOX1
ATG5
ATG7
NCOA4
ALOX12
ALOX12B
ALOX15
ALOX15B
ALOXE3
PHKG2
ACO1
G6PDX
ULK1
ATG3
ATG4D
BECN1
MAP1LC3A
GABARAPL2
GABARAPL1
ATG16L1
WIPI1
WIPI2
SNX4
ATG13
ULK2
SAT1
EGFR
MAPK3
MAPK1
BID
ZEB1
DPP4
CDKN2A
PEBP1
SOCS1
CDO1
MYB
MAPK8
MAPK9
CHAC1
MAPK14
LINC00472
PRKAA2
PRKAA1
ELAVL1
BAP1
ABCC1
MIR6852
ACVR1B
TGFBR1
EPAS1
HILPDA
HIF1A
IFNG
ANO6
LPIN1
HMGB1
TNFAIP3
TLR4
ATF3
ATM
YY1AP1
EGLN2
MIOX
TAZ
MTDH
IDH1
SIRT1
FBXW7
PANX1
DNAJB6
BACH1
LONP1
PTGS2
DUSP1
NOS2
NCF2
MT3
UBC
ALB
TXNRD1
SRXN1
GPX2
BNIP3
OXSR1
SELENOS
ANGPTL7
SLC7A11
DDIT4
LOC284561
ASNS
TSC22D3
DDIT3
JDP2
SESN2
SLC1A4
PCK2
TXNIP
VLDLR
GPT2
PSAT1
LURAP1L
SLC7A5
HERPUD1
XBP1
SLC3A2
CBS
ATF4
ZNF419
KLHL24
TRIB3
ZFP69B
ATP6V1G2
VEGFA
GDF15
TUBE1
ARRDC3
CEBPG
SNORA16A
RGS4
BLOC1S5-TXNDC5
LOC390705
EIF2S1
KIM-1
IL6
CXCL2
RELA
HSD17B11
AGPAT3
SETD1B
FTL
MAFG
IL33
FTH1
SLC40A1
GPX4
HAMP
HSPB1
NFE2L2
STEAP3
DRD5
DRD4
MAP3K5
SLC2A1
SLC2A3
SLC2A6
SLC2A8
SLC2A12
GLUT13
SLC2A14
EIF2AK4
TFAP2C
SP1
HBA1
NNMT
PLIN4
HIC1
STMN1
RRM2
CAPG
HNF4A
NGB
YWHAE
GABPB1
AURKA
MIR4715
RIPK1
PRDX1
MIR30B
AKR1C1
AKR1C2
AKR1C3
RB1
HSF1
GCLC
SQSTM1
NQO1
MUC1
MT1G
CISD1
FANCD2
FTMT
HSPA5
HELLS
SCD
FADS2
SRC
STAT3
PML
MTOR
NFS1
TP63
CDKN1A
MIR137
ENPP2
FH
CISD2
MIR9-1
MIR9-2
MIR9-3
ISCU
ACSL3
OTUB1
CD44
LINC00336
BRD4
PRDX6
MIR17
NF2
ARNTL
JUN
CA9
TMBIM4
PLIN2
MIR212
Fer1HCH
AIFM2
LAMP2
ZFP36
PROM2
CHMP5
CHMP6
CAV1
GCH1

## Sheet: Table S4
Table S4 Identification hub modules by WGCNA.
Gene	Module	MM_R	MM_pvalue	GS_R	GS_pvalue
ADAR	brown	0.869398	1.28766e-33	0.612087	3.14326e-12
AFF1	brown	0.815655	1.82567e-26	0.597026	1.4319e-11
AGTRAP	brown	0.845018	4.90386e-30	0.630786	4.2619e-13
ATP6V0E1	brown	0.848066	1.89545e-30	0.515194	1.59804e-08
BAZ1A	brown	0.84095	1.68968e-29	0.553313	7.6947e-10
C1GALT1C1	brown	0.824727	1.69699e-27	0.537348	2.8703e-09
C20ORF24	brown	0.914832	9.44814e-43	0.627333	6.2266e-13
C9ORF72	brown	0.814067	2.73033e-26	0.587128	3.71883e-11
CASP1	brown	0.893021	7.51673e-38	0.774773	1.95973e-22
CASP4	brown	0.830554	3.42824e-28	0.702204	4.99072e-17
CD14	brown	0.826076	1.17791e-27	0.618445	1.61716e-12
CD58	brown	0.806639	1.70624e-25	0.446601	1.59755e-06
CEACAM1	brown	0.824334	1.88608e-27	0.832162	2.18162e-28
CENTD2	brown	0.827986	6.98957e-28	0.536844	2.98873e-09
CHMP2A	brown	0.821688	3.81689e-27	0.540559	2.21488e-09
CHMP5	brown	0.856484	1.2271e-31	0.675845	1.89261e-15
CKLF	brown	0.877527	5.65479e-35	0.508669	2.58971e-08
DENND5A	brown	0.864378	8.00124e-33	0.39939	2.22427e-05
DNAJC30	royalblue	0.853407	3.40452e-31	-0.60195	8.79807e-12
EIF4E3	brown	0.892437	9.82638e-38	0.647345	6.46746e-14
FBXL5	brown	0.857761	7.97979e-32	0.503822	3.68245e-08
FCGR1B	brown	0.801871	5.30868e-25	0.840817	1.75886e-29
FCGR2A	brown	0.837015	5.41352e-29	0.501568	4.32953e-08
FGR	brown	0.802753	4.3128e-25	0.475031	2.67409e-07
FNDC3B	brown	0.893051	7.41586e-38	0.488599	1.07465e-07
FRAT1	brown	0.801961	5.19729e-25	0.373506	8.02693e-05
GBA	brown	0.838252	3.76728e-29	0.584585	4.72774e-11
GK	brown	0.868287	1.94156e-33	0.723162	2.06148e-18
GMPR2	brown	0.802144	4.97841e-25	0.394597	2.84403e-05
GRB2	brown	0.873077	3.21433e-34	0.591199	2.52118e-11
GRN	brown	0.853498	3.30441e-31	0.725869	1.337e-18
HIST2H2AA3	brown	0.844647	5.49708e-30	0.695285	1.34591e-16
HLA-F	brown	0.807077	1.53473e-25	0.686615	4.48849e-16
HPSE	brown	0.859572	4.30286e-32	0.641439	1.28384e-13
IL10RB	brown	0.900089	2.59046e-39	0.542114	1.95154e-09
IL1RN	brown	0.816933	1.31674e-26	0.540682	2.19277e-09
ITPRIP	brown	0.931956	1.25667e-47	0.659989	1.41502e-14
KCNJ15	brown	0.844258	6.19593e-30	0.671578	3.29244e-15
KIF1B	brown	0.809095	9.39042e-26	0.6041	7.09397e-12
KLF12	royalblue	0.855566	1.66793e-31	-0.742881	7.78205e-20
LACTB	brown	0.800673	7.02601e-25	0.691535	2.27773e-16
LIMK2	brown	0.842068	1.20713e-29	0.588116	3.3857e-11
LOC100129118	brown	0.85864	5.91951e-32	0.625882	7.29143e-13
LOC728666	brown	0.804835	2.63099e-25	0.576673	9.84643e-11
LRRK2	brown	0.802292	4.80855e-25	0.573678	1.29336e-10
MAPK14	brown	0.858182	6.91749e-32	0.603059	7.87462e-12
MLKL	brown	0.819543	6.70325e-27	0.634067	2.95966e-13
MSL3	brown	0.82498	1.58501e-27	0.419343	7.66853e-06
MTX1	brown	0.805568	2.20782e-25	0.370026	9.46186e-05
MVP	brown	0.881879	9.67344e-36	0.576996	9.56012e-11
NBN	brown	0.826753	9.79606e-28	0.64285	1.09138e-13
NOP10	brown	0.819013	7.69547e-27	0.393627	2.98765e-05
NUMB	brown	0.874797	1.65528e-34	0.399945	2.16125e-05
OSCAR	brown	0.8586	6.00011e-32	0.614428	2.46507e-12
PANK2	brown	0.842195	1.1617e-29	0.609076	4.28347e-12
PARP9	brown	0.84541	4.3446e-30	0.822373	3.18383e-27
PILRA	brown	0.83772	4.40475e-29	0.582406	5.79768e-11
PLAUR	brown	0.897498	9.15961e-39	0.779294	7.74892e-23
PRCP	brown	0.803671	3.47122e-25	0.451835	1.16342e-06
PRKCD	brown	0.872196	4.49838e-34	0.615699	2.15879e-12
PSMB8	brown	0.800024	8.17247e-25	0.720849	2.97241e-18
PSME1	brown	0.842361	1.10448e-29	0.746302	4.27484e-20
PTTG1IP	brown	0.837957	4.1082e-29	0.438369	2.60291e-06
PYCARD	brown	0.912752	3.13846e-42	0.590292	2.75066e-11
RAB24	brown	0.87398	2.271e-34	0.694445	1.51543e-16
RBCK1	brown	0.819787	6.29019e-27	0.726223	1.26293e-18
RBM23	brown	0.842569	1.03725e-29	0.491818	8.60574e-08
RBM47	brown	0.857739	8.03876e-32	0.440984	2.23205e-06
RCBTB2	brown	0.828278	6.44854e-28	0.475307	2.62599e-07
RERE	brown	0.827411	8.18381e-28	0.530607	4.90354e-09
RFWD2	brown	0.85013	9.84006e-31	0.423862	5.96789e-06
RHBDF2	brown	0.813889	2.85532e-26	0.797001	1.63963e-24
RNASEL	brown	0.897509	9.11095e-39	0.63671	2.19942e-13
RNF135	brown	0.849966	1.03698e-30	0.55316	7.79489e-10
RNF149	brown	0.838553	3.44669e-29	0.569521	1.87981e-10
SERPINA1	brown	0.835857	7.57994e-29	0.556775	5.73053e-10
SIRPA	brown	0.809446	8.61803e-26	0.353902	0.000197933
SLA	brown	0.839823	2.3659e-29	0.423526	6.08079e-06
SLC26A8	brown	0.832049	2.25257e-28	0.67026	3.89868e-15
SLC38A1	royalblue	0.807467	1.39636e-25	-0.637292	2.05949e-13
SMA4	royalblue	0.80779	1.29108e-25	-0.511661	2.07812e-08
SMARCD3	brown	0.833853	1.34917e-28	0.747102	3.71147e-20
SP110	brown	0.858838	5.53225e-32	0.717281	5.18945e-18
STAT3	brown	0.804592	2.788e-25	0.440795	2.25714e-06
TIMP2	brown	0.867748	2.36632e-33	0.534932	3.48242e-09
TLR6	brown	0.856497	1.2219e-31	0.529159	5.49298e-09
TLR8	brown	0.86955	1.21695e-33	0.509067	2.51515e-08
TMUB2	brown	0.809844	7.81554e-26	0.454698	9.7598e-07
TNFSF13B	brown	0.857729	8.06739e-32	0.718667	4.18381e-18
TPD52L2	brown	0.831296	2.78481e-28	0.444624	1.79829e-06
TXN	brown	0.898321	6.1556e-39	0.51995	1.11689e-08
YIPF1	brown	0.867472	2.618e-33	0.464914	5.14621e-07
ZC3HAV1	brown	0.82439	1.85779e-27	0.635574	2.49981e-13
ZFP106	brown	0.801423	5.89685e-25	0.371335	8.89633e-05
ZNF200	brown	0.815608	1.84776e-26	0.505007	3.38059e-08
ZNF275	royalblue	0.818291	9.28067e-27	-0.554329	7.05961e-10
ADM	brown	0.849064	1.38228e-30	0.650399	4.50998e-14
AKIRIN2	brown	0.928864	1.17006e-46	0.712776	1.03623e-17
ALPK1	brown	0.878911	3.24985e-35	0.59048	2.70144e-11
AMICA1	brown	0.824995	1.57842e-27	0.438461	2.58889e-06
AQP9	brown	0.848341	1.73781e-30	0.491951	8.52642e-08
ATG7	brown	0.84049	1.93939e-29	0.599263	1.1488e-11
ATP6V0D1	brown	0.802744	4.32176e-25	0.432784	3.59887e-06
ATP6V1B2	brown	0.806833	1.62825e-25	0.438352	2.60541e-06
B4GALT5	brown	0.867285	2.80374e-33	0.568406	2.0763e-10
BEST1	brown	0.816391	1.51298e-26	0.488434	1.08686e-07
BNIP2	brown	0.820285	5.52185e-27	0.356053	0.000179782
BRI3	brown	0.870171	9.65389e-34	0.54916	1.09104e-09
BRI3P1	brown	0.816976	1.30235e-26	0.622089	1.09742e-12
BST1	brown	0.815032	2.13897e-26	0.519648	1.14272e-08
C11ORF82	brown	0.817178	1.23645e-26	0.604638	6.72046e-12
C16ORF57	brown	0.879795	2.27304e-35	0.556391	5.92216e-10
C17ORF62	brown	0.839756	2.41409e-29	0.533778	3.81722e-09
C19ORF59	brown	0.803651	3.48744e-25	0.515216	1.59541e-08
C20ORF43	brown	0.845941	3.68548e-30	0.459715	7.14616e-07
C9ORF164	brown	0.813934	2.82291e-26	0.506507	3.03203e-08
CD2BP2	brown	0.828374	6.28018e-28	0.529067	5.53295e-09
CD300A	brown	0.862746	1.42686e-32	0.643037	1.06803e-13
CDS2	brown	0.806202	1.89548e-25	0.484335	1.43726e-07
CEACAM3	brown	0.870128	9.8076e-34	0.593174	2.08388e-11
CEBPB	brown	0.827229	8.60173e-28	0.413272	1.06795e-05
CHST15	brown	0.811749	4.87906e-26	0.427359	4.9031e-06
CLEC4D	brown	0.826957	9.26668e-28	0.660616	1.30995e-14
CLIC1	brown	0.900959	1.68168e-39	0.513834	1.76872e-08
CNIH4	brown	0.843229	8.48651e-30	0.661519	1.17163e-14
CTSS	brown	0.802218	4.89265e-25	0.549981	1.01862e-09
CXCR1	brown	0.803411	3.69174e-25	0.41787	8.3152e-06
CYB5R4	brown	0.846127	3.47866e-30	0.494972	6.90677e-08
CYBA	brown	0.814406	2.50641e-26	0.510693	2.23189e-08
DDX60L	brown	0.850228	9.53592e-31	0.730815	5.98093e-19
DENND3	brown	0.813195	3.39962e-26	0.396729	2.55058e-05
DNAJC5	brown	0.873863	2.37608e-34	0.529921	5.17481e-09
DNTTIP1	brown	0.823014	2.68501e-27	0.439719	2.40475e-06
DRAM1	brown	0.824119	1.99827e-27	0.65961	1.48256e-14
DYNLT1	brown	0.918384	1.13101e-43	0.717113	5.32623e-18
DYSF	brown	0.843343	8.19739e-30	0.584924	4.57925e-11
EDEM2	brown	0.830023	3.97685e-28	0.597964	1.30584e-11
EFHD2	brown	0.839011	3.01096e-29	0.421682	6.73832e-06
ELF4	brown	0.823258	2.51617e-27	0.681742	8.67334e-16
ENTPD1	brown	0.822878	2.78429e-27	0.526587	6.71141e-09
ETV6	brown	0.86899	1.49759e-33	0.617589	1.77008e-12
FCER1G	brown	0.803004	4.06439e-25	0.680209	1.0643e-15
FFAR2	brown	0.838225	3.79711e-29	0.585367	4.39212e-11
FLJ22662	brown	0.84634	3.25498e-30	0.496144	6.36146e-08
FPR1	brown	0.843434	7.9719e-30	0.52164	9.82013e-09
FRAT2	brown	0.801573	5.6929e-25	0.351446	0.000220736
GADD45B	brown	0.858453	6.30871e-32	0.734557	3.21546e-19
GBP2	brown	0.824874	1.63102e-27	0.844564	5.64058e-30
GLIPR2	brown	0.906577	9.3519e-41	0.570639	1.70074e-10
GLRX	brown	0.867467	2.62265e-33	0.658922	1.61334e-14
GNS	brown	0.838254	3.76508e-29	0.697353	1.00349e-16
GPR109A	brown	0.826649	1.00778e-27	0.564441	2.94792e-10
GYG1	brown	0.862606	1.49874e-32	0.6121	3.13888e-12
HCK	brown	0.859045	5.15527e-32	0.422024	6.61138e-06
HHEX	brown	0.806908	1.59901e-25	0.529319	5.42471e-09
HIST2H2AA4	brown	0.836342	6.58587e-29	0.667402	5.60953e-15
HIST2H2AC	brown	0.831872	2.36782e-28	0.680397	1.03799e-15
HK3	brown	0.836429	6.41996e-29	0.59644	1.51646e-11
HOOK1	royalblue	0.840956	1.68707e-29	-0.694358	1.534e-16
HS.145444	royalblue	0.855928	1.47832e-31	-0.590673	2.65199e-11
HS.193784	royalblue	0.843961	6.7867e-30	-0.546462	1.36525e-09
HS.202577	royalblue	0.83922	2.8302e-29	-0.61056	3.67878e-12
HS.436134	royalblue	0.862424	1.59775e-32	-0.627852	5.88311e-13
HS.473191	royalblue	0.800155	7.92762e-25	-0.553572	7.52817e-10
HS.528873	royalblue	0.844581	5.61131e-30	-0.610675	3.63575e-12
HS.534437	royalblue	0.813404	3.22548e-26	-0.606403	5.62279e-12
HS.545615	royalblue	0.816669	1.40888e-26	-0.496212	6.33111e-08
HS.555252	royalblue	0.895057	2.91998e-38	-0.628669	5.37982e-13
HTATIP2	brown	0.856365	1.27727e-31	0.600256	1.0413e-11
IFI16	brown	0.876717	7.79695e-35	0.707123	2.42276e-17
IFI30	brown	0.831489	2.63782e-28	0.746461	4.15686e-20
IFIT2	brown	0.817507	1.13624e-26	0.758887	4.33621e-21
IFITM1	brown	0.827181	8.71613e-28	0.805838	2.06893e-25
IFNAR1	brown	0.849309	1.27854e-30	0.495153	6.82016e-08
IFNGR1	brown	0.827474	8.04279e-28	0.350546	0.000229679
IFNGR2	brown	0.868122	2.06328e-33	0.467707	4.30437e-07
IL1B	brown	0.807083	1.53268e-25	0.646789	6.90307e-14
IRF1	brown	0.847934	1.97576e-30	0.819951	6.02573e-27
IRF9	brown	0.87627	9.30086e-35	0.737798	1.8627e-19
ITGAM	brown	0.824345	1.88071e-27	0.474696	2.73359e-07
JAK2	brown	0.824122	1.9965e-27	0.770273	4.83156e-22
JUNB	brown	0.877504	5.70767e-35	0.536497	3.07318e-09
KCNJ2	brown	0.852569	4.4779e-31	0.666237	6.49917e-15
KIAA0247	brown	0.823808	2.17187e-27	0.443042	1.97604e-06
KIAA1600	brown	0.88943	3.80635e-37	0.49153	8.77891e-08
KPNB1	brown	0.84773	2.10693e-30	0.563334	3.24845e-10
LAMP1	brown	0.802905	4.16152e-25	0.457623	8.14289e-07
LASP1	brown	0.818259	9.35591e-27	0.435822	3.01939e-06
LBA1	brown	0.808252	1.15385e-25	0.676611	1.71208e-15
LIN7A	brown	0.829572	4.50797e-28	0.455554	9.25786e-07
LMNB1	brown	0.881824	9.89436e-36	0.562134	3.60734e-10
LOC100130828	brown	0.809504	8.49606e-26	0.652118	3.67518e-14
LOC100133923	royalblue	0.814566	2.4067e-26	-0.544782	1.56833e-09
LOC100134711	royalblue	0.841208	1.56401e-29	-0.583881	5.05064e-11
LOC440731	brown	0.848101	1.87501e-30	0.711186	1.31861e-17
LOC653610	brown	0.856142	1.3763e-31	0.629075	5.14594e-13
LOC653888	brown	0.819789	6.28588e-27	0.546855	1.32161e-09
LOC728499	royalblue	0.827169	8.74449e-28	-0.482155	1.66508e-07
LOC729389	royalblue	0.840351	2.02166e-29	-0.601703	9.01733e-12
LOC730278	brown	0.802768	4.29782e-25	0.47888	2.07294e-07
LOC732371	brown	0.828375	6.27842e-28	0.648837	5.42577e-14
LOC88523	brown	0.837486	4.71745e-29	0.64483	8.67631e-14
LTB4R	brown	0.805603	2.18902e-25	0.557347	5.4564e-10
LTBR	brown	0.823005	2.69154e-27	0.543479	1.74541e-09
LY96	brown	0.888517	5.69746e-37	0.64419	9.34593e-14
LYRM1	brown	0.889158	4.29441e-37	0.72039	3.19476e-18
M6PRBP1	brown	0.89148	1.51841e-37	0.611122	3.47226e-12
MARCKS	brown	0.831475	2.64798e-28	0.516229	1.47894e-08
MIR223	brown	0.828817	5.55775e-28	0.46143	6.41663e-07
MLL	royalblue	0.846095	3.51272e-30	-0.54856	1.14696e-09
MOBK1B	brown	0.822628	2.97561e-27	0.583218	5.37414e-11
MSRB2	brown	0.840814	1.76039e-29	0.773258	2.66139e-22
MXD1	brown	0.849228	1.31198e-30	0.417723	8.38227e-06
MYD88	brown	0.895894	1.96835e-38	0.566687	2.41848e-10
NADK	brown	0.859909	3.8319e-32	0.534682	3.55261e-09
NCF1C	brown	0.862357	1.6359e-32	0.635815	2.4328e-13
NCSTN	brown	0.820696	4.95681e-27	0.489639	1.00047e-07
NFIL3	brown	0.878655	3.60259e-35	0.481009	1.79817e-07
NLRC4	brown	0.837888	4.19269e-29	0.579946	7.28649e-11
NPAT	royalblue	0.861117	2.52312e-32	-0.709572	1.68116e-17
OBFC2A	brown	0.853516	3.28547e-31	0.553326	7.6865e-10
OSM	brown	0.806627	1.711e-25	0.574787	1.16949e-10
PAK1	brown	0.813801	2.91902e-26	0.449203	1.36544e-06
PATL1	brown	0.85035	9.17009e-31	0.628802	5.30186e-13
PDK3	brown	0.866875	3.25463e-33	0.522075	9.49962e-09
PELI2	brown	0.83755	4.62976e-29	0.447605	1.50385e-06
PFKFB4	brown	0.87472	1.70501e-34	0.513464	1.81803e-08
PGD	brown	0.832008	2.27834e-28	0.491159	9.00744e-08
PGS1	brown	0.819003	7.71488e-27	0.48312	1.56025e-07
PHF21A	brown	0.850127	9.84852e-31	0.496572	6.17268e-08
PHTF1	brown	0.871755	5.31855e-34	0.61477	2.37882e-12
PLEKHO2	brown	0.835821	7.65865e-29	0.584665	4.69222e-11
PLXDC2	brown	0.833821	1.3615e-28	0.611316	3.40343e-12
POLB	brown	0.839515	2.59308e-29	0.79941	9.42338e-25
PPP1R3D	brown	0.882571	7.25944e-36	0.477554	2.26387e-07
PPP4C	brown	0.842613	1.02329e-29	0.387908	3.98287e-05
PRIC285	brown	0.826099	1.17061e-27	0.692447	2.00574e-16
PSCD4	brown	0.823544	2.33081e-27	0.490156	9.65382e-08
PSMB3	brown	0.882038	9.05637e-36	0.637638	1.98037e-13
RAB20	brown	0.801259	6.12744e-25	0.666697	6.13252e-15
RAB31	brown	0.856835	1.09079e-31	0.513865	1.7647e-08
RAB32	brown	0.819304	7.13458e-27	0.581014	6.59982e-11
RAB7A	brown	0.801473	5.82819e-25	0.376315	7.01939e-05
RALB	brown	0.8654	5.54965e-33	0.571008	1.64534e-10
RHOG	brown	0.807488	1.38928e-25	0.465432	4.9792e-07
RILPL2	brown	0.819259	7.21858e-27	0.558114	5.10857e-10
RIT1	brown	0.886813	1.19863e-36	0.45049	1.26287e-06
RNY3	royalblue	0.801453	5.85569e-25	-0.544816	1.56399e-09
ROPN1L	brown	0.870736	7.80957e-34	0.473359	2.98408e-07
S100A11	brown	0.898903	4.63787e-39	0.515061	1.61402e-08
S100A6	brown	0.836935	5.5407e-29	0.544231	1.64102e-09
SAMD9L	brown	0.807922	1.25029e-25	0.817812	1.05025e-26
SAP30L	brown	0.823224	2.53865e-27	0.480304	1.88517e-07
SAT1	brown	0.849461	1.21853e-30	0.692388	2.02238e-16
SBNO2	brown	0.833141	1.65308e-28	0.502847	3.95014e-08
SELL	brown	0.856092	1.39962e-31	0.584073	4.96057e-11
SEPX1	brown	0.885406	2.19559e-36	0.505703	3.21439e-08
SERPINB1	brown	0.856403	1.26092e-31	0.485108	1.36382e-07
SETD6	royalblue	0.875889	1.08055e-34	-0.624635	8.3456e-13
SFT2D1	brown	0.800448	7.40378e-25	0.556623	5.80583e-10
SH3GLB1	brown	0.882058	8.98136e-36	0.544365	1.62306e-09
SHISA5	brown	0.813018	3.55364e-26	0.681394	9.08618e-16
SIPA1L2	brown	0.800277	7.70458e-25	0.49072	9.28501e-08
SLC15A3	brown	0.804126	3.11539e-25	0.523989	8.20292e-09
SLC16A3	brown	0.817636	1.09915e-26	0.486645	1.22836e-07
SLC25A44	brown	0.839231	2.82073e-29	0.516413	1.45866e-08
SNORD4A	royalblue	0.834867	1.00887e-28	-0.482504	1.6264e-07
SNX27	brown	0.854418	2.4414e-31	0.5492	1.08735e-09
SORT1	brown	0.801098	6.36279e-25	0.785545	2.07123e-23
SPPL2A	brown	0.838545	3.4549e-29	0.677802	1.46386e-15
SQRDL	brown	0.865885	4.6609e-33	0.752885	1.31379e-20
SRBD1	brown	0.803402	3.69981e-25	0.75393	1.08556e-20
SRPK1	brown	0.82817	6.64388e-28	0.400237	2.12882e-05
STAG3L2	royalblue	0.840556	1.90164e-29	-0.532147	4.34329e-09
STK3	brown	0.873004	3.30468e-34	0.706989	2.47129e-17
STX10	brown	0.863656	1.0346e-32	0.527307	6.34643e-09
STX11	brown	0.847672	2.14603e-30	0.718414	4.35163e-18
STX3	brown	0.888638	5.40266e-37	0.511035	2.17633e-08
TAP1	brown	0.843662	7.43605e-30	0.839478	2.62209e-29
TBK1	brown	0.839772	2.40235e-29	0.583562	5.20405e-11
TDRD7	brown	0.823747	2.20768e-27	0.676249	1.79532e-15
TICAM2	brown	0.80052	7.28197e-25	0.69064	2.57963e-16
TLR2	brown	0.811995	4.58885e-26	0.557023	5.61055e-10
TLR4	brown	0.822712	2.90979e-27	0.499188	5.13024e-08
TLR5	brown	0.818988	7.74635e-27	0.62721	6.31086e-13
TMEM140	brown	0.825658	1.31939e-27	0.8039	3.28767e-25
TMEM165	brown	0.84386	6.99979e-30	0.551103	9.27137e-10
TMEM167B	brown	0.819408	6.94395e-27	0.470933	3.49503e-07
TMEM188	brown	0.806182	1.90475e-25	0.398073	2.38055e-05
TNFRSF1A	brown	0.875161	1.43635e-34	0.456636	8.65787e-07
TNFRSF1B	brown	0.826496	1.05076e-27	0.600567	1.00961e-11
TNFSF10	brown	0.825027	1.56511e-27	0.781715	4.67336e-23
TRAFD1	brown	0.853246	3.58905e-31	0.769283	5.87695e-22
TRIB1	brown	0.855857	1.51384e-31	0.473356	2.98463e-07
TRIM21	brown	0.8903	2.58241e-37	0.695849	1.24276e-16
TRIM25	brown	0.894145	4.47137e-38	0.632024	3.71588e-13
TYROBP	brown	0.836678	5.97146e-29	0.561063	3.95959e-10
UBR2	brown	0.892583	9.19122e-38	0.532006	4.39203e-09
USP15	brown	0.838759	3.2436e-29	0.490047	9.7268e-08
USP3	brown	0.852369	4.77845e-31	0.456768	8.58729e-07
VAMP3	brown	0.876991	6.9973e-35	0.59914	1.16291e-11
VCPIP1	brown	0.844752	5.32297e-30	0.617389	1.80776e-12
ZBTB20	royalblue	0.867335	2.75249e-33	-0.618653	1.58195e-12
ZDHHC12	brown	0.803218	3.86451e-25	0.592984	2.1227e-11
ZFP36	brown	0.848197	1.81858e-30	0.527545	6.23031e-09
ZNF438	brown	0.882819	6.54591e-36	0.717161	5.28681e-18
ZNF827	royalblue	0.85574	1.57386e-31	-0.636939	2.1435e-13
ZNFX1	brown	0.851785	5.77664e-31	0.674384	2.29e-15
